# Supplementary material for: Poly[tri-μ2-aqua-(μ3-pyridine-2,4-dicarboxyl­ato-κ4 N,O 2:O 2:O 2′)barium]
Source: Acta Crystallogr Sect E Struct Rep Online. 2011 Jun 4;67(Pt 7):m848. doi: 10.1107/S1600536811020204 (PMC3151937; doi:10.1107/S1600536811020204)
Supplement: Supplementary file 1 [file e-67-0m848-sup1.cif]

##############################################################################
#                                                                            #
# This CIF contains the data in a paper accepted for publication in          #
# Acta Crystallographica Section E. It conforms to the requirements of       #
# Notes for Authors for Acta Crystallographica Section E, and has been       #
# peer reviewed under the auspices of the IUCr Commission on Journals.       #
#                                                                            #
# Full details of the Crystallographic Information File format               #
# are given in the paper "The Crystallographic Information File (CIF):       #
# a New Standard Archive File for Crystallography" by S. R. Hall, F. H.      #
# Allen and I. D. Brown [Acta Cryst. (1991), A47, 655-685].                  #
#                                                                            #
# The current version of the core CIF dictionary is obtainable from          #
# ftp://ftp.iucr.org/pub/cif_core.dic.                                       #
#                                                                            #
# Software is freely available for graphical display of the structure(s)     #
# in this CIF. For information consult the CIF software page                 #
# http://www.iucr.org/resources/cif/software.                                #
#                                                                            #
# This file may be used for bona fide research purposes within the           #
# scientific community so long as proper attribution is given to the journal # 
# article from which it was obtained.                                        #
#                                                                            #
##############################################################################
data_I
_audit_creation_method     SHELXL-97
_chemical_name_systematic
;
Poly[tri-\m~2~-aqua-(\m~3~-pyridine-2,4-dicarboxylato-
\k^4^<i>N</i>,<i>O</i>^2^:<i>O</i>^2^:<i>O</i>^2'^)barium]
;
_chemical_name_common     ?
_chemical_formula_moiety     'C7 H9 Ba N O7'
_chemical_formula_sum     'C7 H9 Ba N O7'
_chemical_formula_iupac     '[Ba (C7 H3 N O4) (H2 O)3]'
_chemical_formula_weight     356.48
_chemical_melting_point     ?
_symmetry_cell_setting     monoclinic
_symmetry_space_group_name_H-M     'P 21/c'
_symmetry_space_group_name_Hall     '-P 2ybc'
loop_
    _symmetry_equiv_pos_as_xyz
    'x, y, z'
    '-x, y+1/2, -z+1/2'
    '-x, -y, -z'
    'x, -y-1/2, z-1/2'
_cell_length_a     11.079(2)
_cell_length_b     13.714(3)
_cell_length_c     6.5961(13)
_cell_angle_alpha     90.00
_cell_angle_beta     94.13(3)
_cell_angle_gamma     90.00
_cell_volume     999.6(3)
_cell_formula_units_Z     4
_cell_measurement_reflns_used     2681
_cell_measurement_theta_min     2.37
_cell_measurement_theta_max     29.14
_cell_measurement_temperature     298(2)
_exptl_crystal_description     block
_exptl_crystal_colour     colorless
_exptl_crystal_size_max     0.39
_exptl_crystal_size_mid     0.38
_exptl_crystal_size_min     0.33
_exptl_crystal_density_diffrn     2.369
_exptl_crystal_density_meas     ?
_exptl_crystal_density_method     'not measured'
_exptl_crystal_F_000     680
_exptl_absorpt_coefficient_mu     3.995
_exptl_absorpt_correction_type     numerical
_exptl_absorpt_process_details     '(X-SHAPE and X-RED32; Stoe & Cie, 2005)'
_exptl_absorpt_correction_T_min     0.410
_exptl_absorpt_correction_T_max     0.460
_exptl_special_details
;
;
_diffrn_ambient_temperature     298(2)
_diffrn_radiation_type     MoK\a
_diffrn_radiation_wavelength     0.71073
_diffrn_radiation_source     'fine-focus sealed tube'
_diffrn_radiation_monochromator     graphite
_diffrn_measurement_device_type     'Stoe IPDS-2T'
_diffrn_measurement_method     \w
_diffrn_detector_area_resol_mean     ?
_diffrn_reflns_number     7321
_diffrn_reflns_av_R_equivalents     0.0409
_diffrn_reflns_av_sigmaI/netI     0.0273
_diffrn_reflns_theta_min     2.37
_diffrn_reflns_theta_max     29.14
_diffrn_reflns_theta_full     29.14
_diffrn_measured_fraction_theta_max     0.997
_diffrn_measured_fraction_theta_full     0.997
_diffrn_reflns_limit_h_min     -15
_diffrn_reflns_limit_h_max     13
_diffrn_reflns_limit_k_min     -18
_diffrn_reflns_limit_k_max     18
_diffrn_reflns_limit_l_min     -9
_diffrn_reflns_limit_l_max     9
_diffrn_standards_number     ?
_diffrn_standards_interval_count     ?
_diffrn_standards_interval_time     ?
_diffrn_standards_decay_%     ?
_refine_special_details
;
;
_reflns_number_total     2681
_reflns_number_gt     2515
_reflns_threshold_expression     I>2\s(I)
_refine_ls_structure_factor_coef     Fsqd
_refine_ls_matrix_type     full
_refine_ls_R_factor_all     0.0251
_refine_ls_R_factor_gt     0.0229
_refine_ls_wR_factor_gt     0.0559
_refine_ls_wR_factor_ref     0.0569
_refine_ls_goodness_of_fit_ref     1.103
_refine_ls_restrained_S_all     1.104
_refine_ls_number_reflns     2681
_refine_ls_number_parameters     170
_refine_ls_number_restraints     1
_refine_ls_hydrogen_treatment     mixed
_refine_ls_weighting_scheme     calc
_refine_ls_weighting_details
         'calc w=1/[\s^2^(Fo^2^)+(0.0343P)^2^+0.2871P] where P=(Fo^2^+2Fc^2^)/3'
_atom_sites_solution_hydrogens     geom
_atom_sites_solution_primary     direct
_atom_sites_solution_secondary     difmap
_refine_ls_shift/su_max     0.002
_refine_ls_shift/su_mean     0.000
_refine_diff_density_max     2.201
_refine_diff_density_min     -0.602
_refine_ls_extinction_method     'SHELXL97 (Sheldrick, 2008)'
_refine_ls_extinction_coef     0.0182(7)
_refine_ls_extinction_expression
                                  'Fc^*^=kFc[1+0.001xFc^2^\l^3^/sin(2\q)]^-1/4^'
loop_
    _atom_type_symbol
    _atom_type_description
    _atom_type_scat_dispersion_real
    _atom_type_scat_dispersion_imag
    _atom_type_scat_source
    'C' 'C' 0.0033 0.0016
                         'International Tables Vol C Tables 4.2.6.8 and 6.1.1.4'
    'H' 'H' 0.0000 0.0000
                         'International Tables Vol C Tables 4.2.6.8 and 6.1.1.4'
    'N' 'N' 0.0061 0.0033
                         'International Tables Vol C Tables 4.2.6.8 and 6.1.1.4'
    'O' 'O' 0.0106 0.0060
                         'International Tables Vol C Tables 4.2.6.8 and 6.1.1.4'
    'Ba' 'Ba' -0.3244 2.2819
                         'International Tables Vol C Tables 4.2.6.8 and 6.1.1.4'
_computing_data_collection     'X-AREA (Stoe & Cie, 2005)'
_computing_cell_refinement     'X-AREA (Stoe & Cie, 2005)'
_computing_data_reduction     'X-AREA (Stoe & Cie, 2005)'
_computing_structure_solution     'SHELXS97 (Sheldrick, 2008)'
_computing_structure_refinement     'SHELXL97 (Sheldrick, 2008)'
_computing_molecular_graphics     'ORTEP-3 (Farrugia, 1997)'
_computing_publication_material     'WinGX (Farrugia, 1999)'
loop_
    _atom_site_type_symbol
    _atom_site_label
    _atom_site_fract_x
    _atom_site_fract_y
    _atom_site_fract_z
    _atom_site_U_iso_or_equiv
    _atom_site_adp_type
    _atom_site_calc_flag
    _atom_site_refinement_flags
    _atom_site_occupancy
    _atom_site_symmetry_multiplicity
    _atom_site_disorder_assembly
    _atom_site_disorder_group
    H H6B -0.211(3) 0.577(3) -0.019(6) 0.045(11) Uiso d D 1 1 . .
    O O6 -0.16582(16) 0.54989(14) 0.0517(3) 0.0245(3) Uani d D 1 1 . .
    O O7 -0.09028(16) 0.75423(14) -0.1846(3) 0.0234(3) Uani d . 1 1 . .
    O O5 0.02949(17) 0.45857(14) 0.2957(3) 0.0233(3) Uani d . 1 1 . .
    Ba Ba1 0.074526(10) 0.638147(8) 0.073630(17) 0.01506(7) Uani d . 1 1 . .
    C C2 0.4566(2) 0.63768(15) 0.5688(4) 0.0179(4) Uani d . 1 1 . .
    H H2 0.4672 0.6508 0.7073 0.021 Uiso calc R 1 1 . .
    N N1 0.32012(18) 0.61649(17) 0.2709(3) 0.0223(4) Uani d . 1 1 . .
    C C1 0.3411(2) 0.63417(14) 0.4713(4) 0.0166(4) Uani d . 1 1 . .
    C C5 0.4167(2) 0.6023(2) 0.1646(4) 0.0290(5) Uani d . 1 1 . .
    H H5 0.4040 0.5907 0.0258 0.035 Uiso calc R 1 1 . .
    O O1 0.13032(15) 0.66224(14) 0.4870(3) 0.0227(3) Uani d . 1 1 . .
    O O2 0.24279(19) 0.65068(17) 0.7766(3) 0.0341(5) Uani d . 1 1 . .
    C C6 0.2301(2) 0.64984(16) 0.5894(4) 0.0175(4) Uani d . 1 1 . .
    C C7 0.6829(2) 0.62030(18) 0.5578(4) 0.0206(4) Uani d . 1 1 . .
    C C3 0.5562(2) 0.62132(17) 0.4560(4) 0.0186(4) Uani d . 1 1 . .
    C C4 0.5348(2) 0.6037(2) 0.2492(4) 0.0268(5) Uani d . 1 1 . .
    H H4 0.5990 0.5930 0.1685 0.032 Uiso calc R 1 1 . .
    O O3 0.69566(19) 0.64657(16) 0.7382(3) 0.0340(5) Uani d . 1 1 . .
    O O4 0.76764(15) 0.59321(15) 0.4537(3) 0.0278(4) Uani d . 1 1 . .
    H H5A -0.019(4) 0.438(3) 0.361(6) 0.047(11) Uiso d . 1 1 . .
    H H5B 0.087(4) 0.448(3) 0.364(6) 0.048(12) Uiso d . 1 1 . .
    H H7B -0.116(4) 0.792(3) -0.116(6) 0.039(10) Uiso d . 1 1 . .
    H H6A -0.209(4) 0.550(3) 0.164(6) 0.043(10) Uiso d . 1 1 . .
    H H7A -0.155(4) 0.723(3) -0.215(7) 0.060(13) Uiso d . 1 1 . .
loop_
    _atom_site_aniso_label
    _atom_site_aniso_U_11
    _atom_site_aniso_U_22
    _atom_site_aniso_U_33
    _atom_site_aniso_U_12
    _atom_site_aniso_U_13
    _atom_site_aniso_U_23
    O6 0.0208(8) 0.0317(9) 0.0211(8) 0.0043(7) 0.0026(7) 0.0017(7)
    O7 0.0204(8) 0.0251(8) 0.0246(8) -0.0010(7) 0.0016(7) -0.0014(7)
    O5 0.0192(8) 0.0316(9) 0.0191(8) 0.0005(7) 0.0014(7) 0.0040(7)
    Ba1 0.01347(9) 0.01844(9) 0.01335(10) 0.00009(4) 0.00141(5) -0.00001(4)
    C2 0.0153(10) 0.0255(11) 0.0128(10) -0.0002(7) 0.0004(8) 0.0007(7)
    N1 0.0169(9) 0.0350(10) 0.0148(9) 0.0023(8) -0.0012(7) -0.0034(8)
    C1 0.0128(9) 0.0217(10) 0.0156(10) 0.0007(7) 0.0026(8) 0.0003(7)
    C5 0.0177(10) 0.0535(16) 0.0157(10) 0.0048(11) 0.0003(8) -0.0053(11)
    O1 0.0135(7) 0.0330(8) 0.0218(8) 0.0041(6) 0.0017(6) 0.0010(7)
    O2 0.0216(9) 0.0644(14) 0.0170(9) -0.0006(8) 0.0052(7) -0.0048(8)
    C6 0.0138(9) 0.0202(9) 0.0189(10) -0.0006(7) 0.0042(8) -0.0010(8)
    C7 0.0137(9) 0.0240(9) 0.0237(11) -0.0005(8) -0.0013(8) 0.0044(9)
    C3 0.0146(9) 0.0227(9) 0.0182(10) 0.0006(8) 0.0002(8) 0.0014(8)
    C4 0.0160(10) 0.0466(15) 0.0179(11) 0.0017(10) 0.0026(8) -0.0032(10)
    O3 0.0237(10) 0.0518(12) 0.0252(10) 0.0041(8) -0.0065(8) -0.0064(8)
    O4 0.0156(7) 0.0406(10) 0.0272(9) 0.0030(7) 0.0023(6) 0.0028(8)
_geom_special_details
;
;
loop_
    _geom_bond_atom_site_label_1
    _geom_bond_atom_site_label_2
    _geom_bond_site_symmetry_2
    _geom_bond_distance
    _geom_bond_publ_flag
    O6 H6B . 0.75(3) ?
    O6 H6A . 0.91(4) ?
    O7 H7B . 0.75(4) ?
    O7 H7A . 0.85(5) ?
    O5 H5A . 0.77(5) ?
    O5 H5B . 0.77(5) ?
    Ba1 O1 . 2.7720(19) ?
    Ba1 O2 1_554 2.805(2) ?
    Ba1 O1 4_575 2.8728(19) ?
    Ba1 O7 4_576 2.9111(18) ?
    Ba1 O7 . 2.8846(19) ?
    Ba1 O6 3_565 2.9115(19) ?
    Ba1 O5 3_565 2.935(2) ?
    Ba1 O5 . 2.9263(19) ?
    Ba1 N1 . 2.945(2) ?
    Ba1 O6 . 2.9190(19) ?
    C2 C1 . 1.391(3) ?
    C2 C3 . 1.393(3) ?
    C2 H2 . 0.9300 ?
    N1 C5 . 1.336(3) ?
    N1 C1 . 1.347(3) ?
    C1 C6 . 1.518(3) ?
    C5 C4 . 1.385(3) ?
    C5 H5 . 0.9300 ?
    O1 C6 . 1.265(3) ?
    O2 C6 . 1.233(3) ?
    C7 O3 . 1.242(3) ?
    C7 O4 . 1.258(3) ?
    C7 C3 . 1.511(3) ?
    C3 C4 . 1.389(3) ?
    C4 H4 . 0.9300 ?
loop_
    _geom_angle_atom_site_label_1
    _geom_angle_atom_site_label_2
    _geom_angle_atom_site_label_3
    _geom_angle_site_symmetry_1
    _geom_angle_site_symmetry_3
    _geom_angle
    _geom_angle_publ_flag
    Ba1 O6 Ba1 3_565 . 92.69(5) ?
    Ba1 O6 H6B 3_565 . 119(3) ?
    Ba1 O6 H6B . . 113(3) ?
    Ba1 O6 H6A 3_565 . 117(2) ?
    Ba1 O6 H6A . . 119(2) ?
    H6B O6 H6A . . 98(4) ?
    Ba1 O7 Ba1 . 4_575 102.01(6) ?
    Ba1 O7 H7B . . 106(3) ?
    Ba1 O7 H7B 4_575 . 105(3) ?
    Ba1 O7 H7A . . 110(3) ?
    Ba1 O7 H7A 4_575 . 133(3) ?
    H7B O7 H7A . . 98(4) ?
    Ba1 O5 Ba1 . 3_565 92.06(5) ?
    Ba1 O5 H5A . . 138(3) ?
    Ba1 O5 H5A 3_565 . 93(3) ?
    Ba1 O5 H5B . . 107(3) ?
    Ba1 O5 H5B 3_565 . 131(3) ?
    H5A O5 H5B . . 101(4) ?
    O1 Ba1 O2 . 1_554 124.57(6) ?
    O1 Ba1 O1 . 4_575 92.64(5) ?
    O2 Ba1 O1 1_554 4_575 68.86(6) ?
    O1 Ba1 O7 . . 127.00(5) ?
    O2 Ba1 O7 1_554 . 88.74(6) ?
    O1 Ba1 O7 4_575 . 59.52(5) ?
    O1 Ba1 O7 . 4_576 60.32(5) ?
    O2 Ba1 O7 1_554 4_576 145.70(6) ?
    O1 Ba1 O7 4_575 4_576 77.19(5) ?
    O7 Ba1 O7 . 4_576 69.42(3) ?
    O1 Ba1 O6 . 3_565 109.12(5) ?
    O2 Ba1 O6 1_554 3_565 66.05(6) ?
    O1 Ba1 O6 4_575 3_565 134.70(5) ?
    O7 Ba1 O6 . 3_565 122.63(6) ?
    O7 Ba1 O6 4_576 3_565 148.11(5) ?
    O1 Ba1 O6 . . 103.66(6) ?
    O2 Ba1 O6 1_554 . 129.84(6) ?
    O1 Ba1 O6 4_575 . 126.43(5) ?
    O7 Ba1 O6 . . 70.32(5) ?
    O7 Ba1 O6 4_576 . 68.38(5) ?
    O6 Ba1 O6 3_565 . 87.31(5) ?
    O1 Ba1 O5 . . 69.02(5) ?
    O2 Ba1 O5 1_554 . 123.15(6) ?
    O1 Ba1 O5 4_575 . 161.49(5) ?
    O7 Ba1 O5 . . 129.53(5) ?
    O7 Ba1 O5 4_576 . 90.93(5) ?
    O6 Ba1 O5 3_565 . 58.13(5) ?
    O6 Ba1 O5 . . 59.20(6) ?
    O1 Ba1 O5 . 3_565 156.43(5) ?
    O2 Ba1 O5 1_554 3_565 71.89(6) ?
    O1 Ba1 O5 4_575 3_565 110.05(5) ?
    O7 Ba1 O5 . 3_565 64.24(6) ?
    O7 Ba1 O5 4_576 3_565 117.35(5) ?
    O6 Ba1 O5 3_565 3_565 59.19(5) ?
    O6 Ba1 O5 . 3_565 57.95(5) ?
    O5 Ba1 O5 . 3_565 87.94(5) ?
    O1 Ba1 N1 . . 56.21(6) ?
    O2 Ba1 N1 1_554 . 71.07(6) ?
    O1 Ba1 N1 4_575 . 88.79(6) ?
    O7 Ba1 N1 . . 147.33(6) ?
    O7 Ba1 N1 4_576 . 113.88(6) ?
    O6 Ba1 N1 3_565 . 72.99(6) ?
    O6 Ba1 N1 . . 142.22(6) ?
    O5 Ba1 N1 . . 83.07(6) ?
    O5 Ba1 N1 3_565 . 128.03(6) ?
    O1 Ba1 C6 . 4_575 77.88(6) ?
    O2 Ba1 C6 1_554 4_575 66.76(6) ?
    O1 Ba1 C6 4_575 4_575 21.45(5) ?
    O7 Ba1 C6 . 4_575 80.97(6) ?
    O7 Ba1 C6 4_576 4_575 83.42(5) ?
    O6 Ba1 C6 3_565 4_575 125.75(5) ?
    O6 Ba1 C6 . 4_575 145.09(5) ?
    O5 Ba1 C6 . 4_575 144.49(6) ?
    O5 Ba1 C6 3_565 4_575 125.70(5) ?
    N1 Ba1 C6 . 4_575 67.67(6) ?
    O1 Ba1 Ba1 . 3_565 112.92(4) ?
    O2 Ba1 Ba1 1_554 3_565 99.38(5) ?
    O1 Ba1 Ba1 4_575 3_565 153.68(4) ?
    O7 Ba1 Ba1 . 3_565 98.00(4) ?
    O7 Ba1 Ba1 4_576 3_565 109.33(4) ?
    O6 Ba1 Ba1 3_565 3_565 43.72(4) ?
    O6 Ba1 Ba1 . 3_565 43.58(4) ?
    O5 Ba1 Ba1 . 3_565 44.06(4) ?
    O5 Ba1 Ba1 3_565 3_565 43.89(4) ?
    N1 Ba1 Ba1 . 3_565 110.18(5) ?
    C1 C2 C3 . . 119.0(2) ?
    C1 C2 H2 . . 120.5 ?
    C3 C2 H2 . . 120.5 ?
    C5 N1 C1 . . 116.9(2) ?
    C5 N1 Ba1 . . 122.17(16) ?
    C1 N1 Ba1 . . 120.28(14) ?
    N1 C1 C2 . . 123.3(2) ?
    N1 C1 C6 . . 116.1(2) ?
    C2 C1 C6 . . 120.7(2) ?
    N1 C5 C4 . . 123.8(2) ?
    N1 C5 H5 . . 118.1 ?
    C4 C5 H5 . . 118.1 ?
    C6 O1 Ba1 . . 129.32(14) ?
    C6 O1 Ba1 . 4_576 102.37(14) ?
    Ba1 O1 Ba1 . 4_576 105.86(6) ?
    C6 O2 Ba1 . 1_556 131.70(16) ?
    O2 C6 O1 . . 124.5(2) ?
    O2 C6 C1 . . 118.5(2) ?
    O1 C6 C1 . . 117.0(2) ?
    O2 C6 Ba1 . 4_576 92.52(15) ?
    O1 C6 Ba1 . 4_576 56.18(12) ?
    C1 C6 Ba1 . 4_576 122.45(13) ?
    O3 C7 O4 . . 124.8(2) ?
    O3 C7 C3 . . 117.5(2) ?
    O4 C7 C3 . . 117.8(2) ?
    C4 C3 C2 . . 117.8(2) ?
    C4 C3 C7 . . 121.5(2) ?
    C2 C3 C7 . . 120.7(2) ?
    C5 C4 C3 . . 119.2(2) ?
    C5 C4 H4 . . 120.4 ?
    C3 C4 H4 . . 120.4 ?
loop_
    _geom_torsion_atom_site_label_1
    _geom_torsion_atom_site_label_2
    _geom_torsion_atom_site_label_3
    _geom_torsion_atom_site_label_4
    _geom_torsion_site_symmetry_1
    _geom_torsion_site_symmetry_2
    _geom_torsion_site_symmetry_3
    _geom_torsion_site_symmetry_4
    _geom_torsion
    _geom_torsion_publ_flag
    Ba1 O7 Ba1 O1 4_575 . . . 108.60(7) ?
    Ba1 O7 Ba1 O2 4_575 . . 1_554 -25.36(7) ?
    Ba1 O7 Ba1 O1 4_575 . . 4_575 40.72(5) ?
    Ba1 O7 Ba1 O7 4_575 . . 4_576 127.63(8) ?
    Ba1 O7 Ba1 O6 4_575 . . 3_565 -85.61(7) ?
    Ba1 O7 Ba1 O6 4_575 . . . -158.86(7) ?
    Ba1 O7 Ba1 O5 4_575 . . . -159.07(5) ?
    Ba1 O7 Ba1 O5 4_575 . . 3_565 -95.80(7) ?
    Ba1 O7 Ba1 N1 4_575 . . . 25.18(13) ?
    Ba1 O7 Ba1 C6 4_575 . . 4_575 41.31(6) ?
    Ba1 O7 Ba1 Ba1 4_575 . . 3_565 -124.66(5) ?
    Ba1 O6 Ba1 O1 3_565 . . . -109.03(5) ?
    Ba1 O6 Ba1 O2 3_565 . . 1_554 55.35(9) ?
    Ba1 O6 Ba1 O1 3_565 . . 4_575 147.19(5) ?
    Ba1 O6 Ba1 O7 3_565 . . . 126.16(6) ?
    Ba1 O6 Ba1 O7 3_565 . . 4_576 -158.90(7) ?
    Ba1 O6 Ba1 O6 3_565 . . 3_565 0.0 ?
    Ba1 O6 Ba1 O5 3_565 . . . -54.04(5) ?
    Ba1 O6 Ba1 O5 3_565 . . 3_565 54.86(5) ?
    Ba1 O6 Ba1 N1 3_565 . . . -57.40(10) ?
    Ba1 O6 Ba1 C6 3_565 . . 4_575 162.67(7) ?
    Ba1 O5 Ba1 O1 3_565 . . . 174.89(6) ?
    Ba1 O5 Ba1 O2 3_565 . . 1_554 -66.73(8) ?
    Ba1 O5 Ba1 O1 3_565 . . 4_575 166.78(13) ?
    Ba1 O5 Ba1 O7 3_565 . . . 53.60(8) ?
    Ba1 O5 Ba1 O7 3_565 . . 4_576 117.34(5) ?
    Ba1 O5 Ba1 O6 3_565 . . 3_565 -54.46(5) ?
    Ba1 O5 Ba1 O6 3_565 . . . 53.36(6) ?
    Ba1 O5 Ba1 O5 3_565 . . 3_565 0.0 ?
    Ba1 O5 Ba1 N1 3_565 . . . -128.71(6) ?
    Ba1 O5 Ba1 C6 3_565 . . 4_575 -162.71(6) ?
    O1 Ba1 N1 C5 . . . . -174.1(2) ?
    O2 Ba1 N1 C5 1_554 . . . -12.0(2) ?
    O1 Ba1 N1 C5 4_575 . . . -80.1(2) ?
    O7 Ba1 N1 C5 . . . . -66.7(3) ?
    O7 Ba1 N1 C5 4_576 . . . -155.5(2) ?
    O6 Ba1 N1 C5 3_565 . . . 57.8(2) ?
    O6 Ba1 N1 C5 . . . . 119.5(2) ?
    O5 Ba1 N1 C5 . . . . 116.6(2) ?
    O5 Ba1 N1 C5 3_565 . . . 34.7(2) ?
    C6 Ba1 N1 C5 4_575 . . . -84.0(2) ?
    Ba1 Ba1 N1 C5 3_565 . . . 81.3(2) ?
    O1 Ba1 N1 C1 . . . . -3.35(16) ?
    O2 Ba1 N1 C1 1_554 . . . 158.68(19) ?
    O1 Ba1 N1 C1 4_575 . . . 90.65(18) ?
    O7 Ba1 N1 C1 . . . . 103.99(18) ?
    O7 Ba1 N1 C1 4_576 . . . 15.24(19) ?
    O6 Ba1 N1 C1 3_565 . . . -131.43(19) ?
    O6 Ba1 N1 C1 . . . . -69.8(2) ?
    O5 Ba1 N1 C1 . . . . -72.70(18) ?
    O5 Ba1 N1 C1 3_565 . . . -154.60(16) ?
    C6 Ba1 N1 C1 4_575 . . . 86.74(18) ?
    Ba1 Ba1 N1 C1 3_565 . . . -108.02(17) ?
    C5 N1 C1 C2 . . . . -0.2(4) ?
    Ba1 N1 C1 C2 . . . . -171.43(15) ?
    C5 N1 C1 C6 . . . . -179.8(2) ?
    Ba1 N1 C1 C6 . . . . 9.0(3) ?
    C3 C2 C1 N1 . . . . -0.6(3) ?
    C3 C2 C1 C6 . . . . 178.93(19) ?
    C1 N1 C5 C4 . . . . 0.7(4) ?
    Ba1 N1 C5 C4 . . . . 171.8(2) ?
    O2 Ba1 O1 C6 1_554 . . . -24.9(2) ?
    O1 Ba1 O1 C6 4_575 . . . -90.95(18) ?
    O7 Ba1 O1 C6 . . . . -144.00(18) ?
    O7 Ba1 O1 C6 4_576 . . . -164.6(2) ?
    O6 Ba1 O1 C6 3_565 . . . 48.6(2) ?
    O6 Ba1 O1 C6 . . . . 140.52(19) ?
    O5 Ba1 O1 C6 . . . . 91.6(2) ?
    O5 Ba1 O1 C6 3_565 . . . 104.5(2) ?
    N1 Ba1 O1 C6 . . . . -4.18(18) ?
    C6 Ba1 O1 C6 4_575 . . . -75.3(2) ?
    Ba1 Ba1 O1 C6 3_565 . . . 95.48(19) ?
    O2 Ba1 O1 Ba1 1_554 . . 4_576 96.43(7) ?
    O1 Ba1 O1 Ba1 4_575 . . 4_576 30.42(8) ?
    O7 Ba1 O1 Ba1 . . . 4_576 -22.64(8) ?
    O7 Ba1 O1 Ba1 4_576 . . 4_576 -43.21(5) ?
    O6 Ba1 O1 Ba1 3_565 . . 4_576 170.00(5) ?
    O6 Ba1 O1 Ba1 . . . 4_576 -98.11(6) ?
    O5 Ba1 O1 Ba1 . . . 4_576 -147.01(7) ?
    O5 Ba1 O1 Ba1 3_565 . . 4_576 -134.14(11) ?
    N1 Ba1 O1 Ba1 . . . 4_576 117.19(8) ?
    C6 Ba1 O1 Ba1 4_575 . . 4_576 46.08(6) ?
    Ba1 Ba1 O1 Ba1 3_565 . . 4_576 -143.15(4) ?
    Ba1 O2 C6 O1 1_556 . . . 14.9(4) ?
    Ba1 O2 C6 C1 1_556 . . . -165.84(15) ?
    Ba1 O2 C6 Ba1 1_556 . . 4_576 64.7(2) ?
    Ba1 O1 C6 O2 . . . . -170.54(18) ?
    Ba1 O1 C6 O2 4_576 . . . 66.7(3) ?
    Ba1 O1 C6 C1 . . . . 10.2(3) ?
    Ba1 O1 C6 C1 4_576 . . . -112.54(17) ?
    Ba1 O1 C6 Ba1 . . . 4_576 122.77(18) ?
    N1 C1 C6 O2 . . . . 168.6(2) ?
    C2 C1 C6 O2 . . . . -11.0(3) ?
    N1 C1 C6 O1 . . . . -12.2(3) ?
    C2 C1 C6 O1 . . . . 168.2(2) ?
    N1 C1 C6 Ba1 . . . 4_576 -77.6(2) ?
    C2 C1 C6 Ba1 . . . 4_576 102.8(2) ?
    C1 C2 C3 C4 . . . . 1.0(3) ?
    C1 C2 C3 C7 . . . . -177.42(19) ?
    O3 C7 C3 C4 . . . . 172.7(3) ?
    O4 C7 C3 C4 . . . . -7.1(4) ?
    O3 C7 C3 C2 . . . . -8.9(3) ?
    O4 C7 C3 C2 . . . . 171.3(2) ?
    N1 C5 C4 C3 . . . . -0.4(5) ?
    C2 C3 C4 C5 . . . . -0.5(4) ?
    C7 C3 C4 C5 . . . . 177.9(3) ?
loop_
    _geom_hbond_atom_site_label_D
    _geom_hbond_atom_site_label_H
    _geom_hbond_atom_site_label_A
    _geom_hbond_site_symmetry_A
    _geom_hbond_distance_DH
    _geom_hbond_distance_HA
    _geom_hbond_distance_DA
    _geom_hbond_angle_DHA
    _geom_hbond_publ_flag
    C5 H5 O2 1_554 0.93 2.48 3.161(3) 130 yes
    O5 H5A O1 3_566 0.77(5) 2.14(4) 2.881(3) 162(4) yes
    O5 H5B O4 3_666 0.77(5) 2.02(5) 2.785(3) 174(4) yes
    O6 H6A O4 1_455 0.91(4) 2.03(4) 2.865(3) 151(3) yes
    O6 H6B O3 1_454 0.76(4) 2.08(4) 2.816(3) 167(4) yes
    O7 H7A O3 1_454 0.85(5) 1.96(5) 2.809(3) 175(4) yes
    O7 H7B O4 4_475 0.75(4) 2.11(4) 2.810(3) 155(4) yes
data_global
_journal_date_recd_electronic     2011-05-09
_journal_date_accepted     2011-05-26
_journal_name_full     'Acta Crystallographica, Section E'
_journal_year     2011
_journal_volume     67
_journal_issue      7
_journal_page_first     m848
_journal_page_last     m848
_journal_paper_category     QM
_journal_coeditor_code     HY2431
_publ_contact_author_name     'Hoda Pasdar'
_publ_contact_author_address
;
Department of Chemistry
Islamic Azad University
North Tehran Branch
Tehran
Iran
;
_publ_contact_author_email     'h_pasdar@iau-tnb.ac.ir'
_publ_contact_author_fax     '98(21)22222263'
_publ_contact_author_phone     '98(21)22222263'
_publ_section_title
;\
Poly[tri-\m~2~-aqua-(\m~3~-pyridine-2,4-dicarboxylato-\k^4^<i>N</i>,\
<i>O</i>^2^:<i>O</i>^2^:<i>O</i>^2'^)barium]
;
loop_
    _publ_author_name
    _publ_author_footnote
    _publ_author_address
    'Pasdar, Hoda' ?
;
Department of Chemistry
Islamic Azad University
North Tehran Branch
Tehran
Iran
;
    'Siabi, Shadi' .
;
Department of Chemistry
Islamic Azad University
North Tehran Branch
Tehran
Iran
;
    'Notash, Behrouz' .
;
Department of Chemistry
Shahid Beheshti University
G. C. Evin
Tehran 1983963113
Iran
;
    'Aghabozorg, Hossein' .
;
Department of Chemistry
Islamic Azad University
North Tehran Branch
Tehran
Iran
;
    'Foroughifar, Naser' .
;
Department of Chemistry
Islamic Azad University
North Tehran Branch
Tehran
Iran
;
