# Supplementary material for: Poly[tri-μ2-aqua-(μ3-pyridine-2,4-dicarboxyl­ato-κ4 N,O 2:O 2:O 2′)barium]
Source: Acta Crystallogr Sect E Struct Rep Online. 2011 Jun 4;67(Pt 7):m848. doi: 10.1107/S1600536811020204 (PMC3151937; doi:10.1107/S1600536811020204)
Supplement: Supplementary file 2 [file e-67-0m848-Isup2.hkl]

# 
# h,k,l, Fc-squared, Fo-squared, sigma(Fo-squared) and status flag 
# 
data_I
_shelx_title ' KHD91H in P2(1)/c' 
_shelx_refln_list_code          4 
_shelx_F_calc_maximum      212.67 
_exptl_crystal_F_000       516.00 
_reflns_d_resolution_high  0.7298 
 
loop_ 
 _symmetry_equiv_pos_as_xyz 
 'x, y, z' 
 '-x, y+1/2, -z+1/2' 
 '-x, -y, -z' 
 'x, -y-1/2, z-1/2' 
 
_cell_length_a    11.0787 
_cell_length_b    13.7139 
_cell_length_c     6.5961 
_cell_angle_alpha  90.000 
_cell_angle_beta   94.128 
_cell_angle_gamma  90.000 
 
_shelx_F_squared_multiplier     1.000 
 
loop_ 
 _refln_index_h 
 _refln_index_k 
 _refln_index_l 
 _refln_F_squared_calc 
 _refln_F_squared_meas 
 _refln_F_squared_sigma 
 _refln_observed_status 
   2   0   0     5188.69     4800.43     51.93 o 
   3   0   0      470.14      438.23     16.05 o 
   4   0   0      945.34      915.14     16.76 o 
   5   0   0    18469.63    17646.05     66.23 o 
   6   0   0    20324.19    19056.71     64.78 o 
   7   0   0    14283.99    13823.80     51.21 o 
   8   0   0    13405.41    12917.60     48.01 o 
   9   0   0       86.86       94.33     14.02 o 
  10   0   0      443.74      449.53     15.64 o 
  11   0   0      325.08      328.59     17.23 o 
  12   0   0     5049.48     5197.62     32.91 o 
  13   0   0     8843.41     9567.21     40.97 o 
  14   0   0     2235.00     2346.41     49.01 o 
  15   0   0     1194.54     1335.10     20.47 o 
   1   1   0     6489.81     7945.78    101.50 o 
   2   1   0     9951.12    10801.04     87.27 o 
   3   1   0    14851.40    14624.79     82.37 o 
   4   1   0     9863.97     9395.79     55.15 o 
   5   1   0     5836.14     5438.55     37.73 o 
   6   1   0     1915.19     1915.21     41.27 o 
   7   1   0      983.27      965.21     12.00 o 
   8   1   0     2877.59     2775.49     80.30 o 
   9   1   0     2480.46     2526.38     16.56 o 
  10   1   0     3553.35     3635.35     24.18 o 
  11   1   0     5328.96     5492.78    161.42 o 
  12   1   0     1829.02     1922.37     37.90 o 
  13   1   0      198.72      211.10     15.46 o 
  14   1   0        5.64       28.75     11.71 o 
  15   1   0      895.67     1019.81     13.06 o 
   0   2   0      554.29      757.19     15.46 o 
   1   2   0     1031.28     1189.86     18.30 o 
   2   2   0       26.28       42.38     14.34 o 
   3   2   0        8.30       19.43     10.19 o 
   4   2   0     1298.52     1348.88     22.31 o 
   6   2   0     2566.14     2541.92     25.37 o 
   7   2   0      990.31      916.21     12.41 o 
   8   2   0       71.40       74.29      7.42 o 
   9   2   0       14.88       18.48      9.80 o 
  10   2   0       56.03       67.13     10.47 o 
  11   2   0      116.52      112.10      9.34 o 
  12   2   0      110.37      126.35     12.50 o 
  13   2   0      218.96      239.92     11.06 o 
  14   2   0      243.81      284.43     13.91 o 
  15   2   0      123.88      125.71     11.96 o 
   1   3   0      884.33      972.94     13.26 o 
   2   3   0     4226.13     4450.76     74.91 o 
   3   3   0    15699.81    16252.35     85.69 o 
   4   3   0    12390.56    12979.47     67.55 o 
   5   3   0     1669.59     1615.80     23.29 o 
   6   3   0      259.63      269.70     13.09 o 
   9   3   0     4425.75     3449.32   1260.49 o 
  10   3   0     2558.26     2294.22    281.27 o 
  11   3   0     2260.83     2091.28    305.88 o 
  12   3   0      390.93      385.16     80.46 o 
  13   3   0       11.67       14.09      8.32 o 
  14   3   0        7.23       32.33     14.72 o 
   1   4   0     1610.23     1667.56     11.85 o 
   2   4   0     1544.47     1533.39     33.16 o 
   3   4   0     1588.94     1627.82     28.06 o 
   4   4   0      185.82      194.96      8.15 o 
   5   4   0    12229.93    12532.43     61.38 o 
   6   4   0    13932.92    13449.42     60.69 o 
   7   4   0    10906.12    10337.77     50.52 o 
   9   4   0       71.38      142.43     10.52 o 
  10   4   0      423.79      418.44     11.97 o 
  11   4   0      127.77      144.21     10.91 o 
  12   4   0     2984.48     3068.12     29.21 o 
  13   4   0     6427.73     7108.05     30.08 o 
  14   4   0     2483.04     2732.26     96.98 o 
   1   5   0    24540.85    28200.59    350.73 o 
   2   5   0    38578.10    43677.78    103.08 o 
   3   5   0    27848.77    30341.57     77.84 o 
   4   5   0    14204.91    14878.97    216.00 o 
   5   5   0    10967.49    10935.68    165.02 o 
   6   5   0     2975.61     2938.25     51.88 o 
   7   5   0      638.79      617.40     27.51 o 
   8   5   0     5183.65     4986.47     27.89 o 
   9   5   0     2917.66     2930.78     22.32 o 
  10   5   0     5776.53     5687.81    157.42 o 
  11   5   0     6584.94     6720.11     22.51 o 
  12   5   0     1816.75     1821.66     23.60 o 
  13   5   0        1.45        9.33     12.06 o 
  14   5   0      371.25      390.68     13.24 o 
   0   6   0     4601.17     5131.87     32.87 o 
   1   6   0     4545.61     4800.74     50.55 o 
   2   6   0      347.82      345.12     16.41 o 
   3   6   0      238.58      268.80     17.40 o 
   4   6   0      195.95      206.25      8.45 o 
   5   6   0     2767.95     2760.94    113.61 o 
   6   6   0     1828.42     1776.70     97.22 o 
   7   6   0     1791.05     1788.84     17.06 o 
   8   6   0      800.61      811.75     10.63 o 
   9   6   0      368.23      373.14     11.49 o 
  10   6   0      106.20      104.25     11.47 o 
  11   6   0       62.30       65.53      9.78 o 
  12   6   0      255.98      269.64     11.26 o 
  13   6   0      794.28      840.04     22.00 o 
  14   6   0      905.47     1023.63     26.78 o 
   1   7   0        1.16       15.68      5.81 o 
   2   7   0       34.51       39.39      5.98 o 
   3   7   0      800.70      835.77     21.80 o 
   4   7   0     1199.34     1248.39     28.44 o 
   5   7   0        1.44       11.97      8.84 o 
   6   7   0      747.05      753.99     18.26 o 
   7   7   0      509.78      536.12     10.93 o 
   8   7   0      386.12      377.14      8.65 o 
   9   7   0      482.66      467.61     12.42 o 
  10   7   0      296.51      307.68     23.60 o 
  11   7   0      241.17      249.74     10.67 o 
  12   7   0        1.61       10.15      9.78 o 
  13   7   0       24.69       30.89     11.43 o 
  14   7   0       14.31       40.12     14.72 o 
   0   8   0    24297.57    27958.84     95.99 o 
   1   8   0     3213.69     3160.80     12.51 o 
   2   8   0     3699.32     3741.88     68.03 o 
   3   8   0     1415.93     1489.23     29.15 o 
   4   8   0      888.54      880.67     12.01 o 
   5   8   0     8794.14     8804.77     82.51 o 
   6   8   0     8156.89     8137.69    201.94 o 
   7   8   0     7598.78     7643.37    122.92 o 
   8   8   0     6848.33     6773.58    112.29 o 
   9   8   0       40.80      111.48     39.19 o 
  10   8   0        2.36       26.47     16.56 o 
  11   8   0      685.77      705.00     13.90 o 
  12   8   0     2064.98     2073.05     34.64 o 
  13   8   0     3000.10     3114.73     62.36 o 
   1   9   0     4460.03     4697.68     37.21 o 
   2   9   0     8062.65     8287.18    108.54 o 
   3   9   0     8535.88     8434.95     76.66 o 
   4   9   0     7677.78     7753.94     97.61 o 
   5   9   0     7246.55     7367.45     83.03 o 
   6   9   0     1475.65     1471.95     48.81 o 
   7   9   0      485.92      479.66      9.56 o 
   8   9   0     5218.40     5163.72     28.37 o 
   9   9   0     2545.60     2487.67     22.12 o 
  10   9   0     4941.54     4805.52     84.46 o 
  11   9   0     5020.42     4949.26     79.52 o 
  12   9   0     2198.62     2332.84     46.56 o 
  13   9   0      188.86      216.64     13.01 o 
   0  10   0    15546.33    15889.25     35.20 o 
   1  10   0    11232.05    11394.63     26.38 o 
   2  10   0     1879.74     1850.35     24.33 o 
   3  10   0       93.68      108.62      7.97 o 
   4  10   0      692.41      612.09    106.44 o 
   5  10   0     3540.01     3630.20    102.31 o 
   6  10   0     3876.75     3846.94    101.27 o 
   7  10   0     4274.81     4191.94     90.34 o 
   8  10   0     2116.79     2087.01     37.71 o 
   9  10   0      710.42      663.99     32.39 o 
  10  10   0       35.57       40.32     11.43 o 
  11  10   0      568.22      579.92     17.95 o 
  12  10   0     1236.18     1326.58     29.69 o 
   1  11   0      135.44      154.11      8.38 o 
   2  11   0      154.07      153.24     15.61 o 
   3  11   0       55.34       72.51      7.97 o 
   4  11   0       24.51       39.04      9.42 o 
   5  11   0      371.89      380.34     18.83 o 
   6  11   0        0.85       -0.78      9.07 o 
   7  11   0        3.07       10.17      9.43 o 
   8  11   0       90.67       91.16     10.40 o 
   9  11   0       98.81      101.14     11.67 o 
  10  11   0        1.75       17.43     12.64 o 
  11  11   0       25.18       37.70     16.32 o 
  12  11   0       61.60       48.84     19.12 o 
   0  12   0     4160.54     4323.42     27.69 o 
   1  12   0     1152.68     1136.05     11.89 o 
   2  12   0     1405.50     1363.99     11.30 o 
   3  12   0      550.00      559.30      9.41 o 
   4  12   0      124.03      135.68      8.04 o 
   5  12   0      864.11      881.04     27.03 o 
   6  12   0      387.52      390.13     12.49 o 
   7  12   0     1187.90     1183.13     34.52 o 
   8  12   0     2684.30     2624.70     60.34 o 
   9  12   0      229.94      239.37     15.05 o 
  10  12   0       70.80       91.33     13.64 o 
  11  12   0      234.68      226.09     15.86 o 
   1  13   0     1719.38     1741.35     51.09 o 
   2  13   0     4069.50     3982.90     15.79 o 
   3  13   0     6226.14     6127.85     30.57 o 
   4  13   0     6148.59     6142.61     60.83 o 
   5  13   0     4327.75     4358.94     39.81 o 
   6  13   0      732.94      735.69     29.08 o 
   7  13   0      167.23      170.37     11.77 o 
   8  13   0     3312.05     3250.61     83.72 o 
   9  13   0     2226.05     2145.60     61.71 o 
  10  13   0     3376.01     3321.98     29.45 o 
   0  14   0     4412.18     4494.71     28.95 o 
   1  14   0     3292.64     3211.79     20.38 o 
   2  14   0     1029.11      995.20     24.97 o 
   3  14   0      130.82      130.02      9.67 o 
   4  14   0      248.53      243.69     10.16 o 
   5  14   0     2005.67     1956.83     42.26 o 
   6  14   0     3492.59     3590.99    103.63 o 
   7  14   0     3871.19     3789.52    148.65 o 
   8  14   0     1698.70     1678.02     50.19 o 
   9  14   0      496.04      489.89     15.50 o 
  10  14   0       41.52       55.68     16.23 o 
   1  15   0      648.06      646.34     12.87 o 
   2  15   0     1141.75     1079.03     15.17 o 
   3  15   0     1469.63     1465.01     15.82 o 
   4  15   0      503.33      506.18     17.81 o 
   5  15   0      742.87      747.69     16.12 o 
   6  15   0       55.92       61.92     14.11 o 
   7  15   0        3.60        2.53     12.38 o 
   8  15   0      321.71      313.05     15.05 o 
   9  15   0      262.47      254.23     14.04 o 
   0  16   0      293.85      279.69     19.45 o 
   1  16   0       86.20      106.23     26.29 o 
   2  16   0      206.45      204.54     17.06 o 
   3  16   0       65.15       58.95     13.85 o 
   4  16   0      168.43      167.19     15.14 o 
   5  16   0      343.05      311.97     13.04 o 
   6  16   0       56.65       62.77     15.60 o 
   7  16   0      162.32      165.65     14.67 o 
   1  17   0      471.03      476.49     24.89 o 
   2  17   0     1134.30     1082.20     22.56 o 
   3  17   0     1918.14     1875.94     21.18 o 
   4  17   0     1690.14     1712.64     20.20 o 
   5  17   0     1021.28     1038.42     18.28 o 
   6  17   0      317.23      338.36     16.84 o 
   0  18   0     2894.84     2846.46     29.32 o 
   1  18   0     2155.19     2103.45     19.47 o 
   2  18   0     1007.65      998.20     18.76 o 
   3  18   0      119.93      142.67     17.01 o 
   4  18   0      148.72      132.33     14.79 o 
 -15   1   1     1435.91     1588.07     52.53 o 
 -14   1   1     1622.71     1792.81     17.77 o 
 -13   1   1     1315.10     1379.66     15.85 o 
 -12   1   1     1274.81     1309.08     14.38 o 
 -11   1   1      314.53      351.00     11.48 o 
 -10   1   1       11.64       22.80     10.25 o 
  -9   1   1    12114.24    12149.84     77.09 o 
  -8   1   1     3529.00     3524.12     17.61 o 
  -7   1   1     2637.01     2460.03     60.21 o 
  -6   1   1     2946.32     2774.73     43.65 o 
  -5   1   1     1085.74     1056.19      9.63 o 
  -4   1   1     3371.47     3471.74     63.87 o 
  -3   1   1     4662.59     4753.47     70.56 o 
  -2   1   1     7862.35     7963.47    212.61 o 
  -1   1   1    23771.23    23903.66    402.84 o 
   0   1   1     1970.08     2161.39     28.69 o 
   1   1   1     7969.53     8885.53    138.27 o 
   2   1   1     2794.17     3107.59     52.85 o 
   3   1   1     5902.76     5738.53     83.07 o 
   4   1   1    25854.84    24887.62     87.08 o 
   5   1   1     3139.94     2964.72     27.87 o 
   6   1   1     7326.98     6838.03     38.07 o 
   7   1   1     6842.64     6470.85     35.70 o 
   8   1   1     4186.82     3989.67     36.77 o 
   9   1   1      297.79      289.77     10.47 o 
  10   1   1      371.59      393.80      9.44 o 
  11   1   1     2178.59     2181.29    332.07 o 
  12   1   1     3309.82     3489.61    537.08 o 
  13   1   1     1262.93     1289.69     24.79 o 
  14   1   1     1318.68     1547.20     28.84 o 
 -15   2   1        9.34       41.70     29.46 o 
 -14   2   1       23.82       30.15     14.69 o 
 -13   2   1     1322.42     1382.91     14.16 o 
 -12   2   1     6237.62     6647.40     57.47 o 
 -11   2   1     8649.44     8680.13    143.30 o 
 -10   2   1     6498.02     6263.63    218.98 o 
  -9   2   1     6692.78     6229.88     22.98 o 
  -8   2   1       11.09       25.44      9.00 o 
  -7   2   1     1033.73     1012.69      9.50 o 
  -6   2   1    10793.23    10360.41     94.44 o 
  -5   2   1    33543.84    32776.00    293.99 o 
  -4   2   1    45226.92    41470.94    710.78 o 
  -3   2   1    22755.58    21849.76    746.88 o 
  -2   2   1      126.35      130.86     16.63 o 
  -1   2   1      809.19      863.58     40.80 o 
   0   2   1     6113.24     6485.60    258.97 o 
   1   2   1    10516.67    11791.45    353.20 o 
   2   2   1    32458.74    35287.30    644.20 o 
   3   2   1    16630.36    16567.28    606.06 o 
   4   2   1     7125.47     6464.93     91.90 o 
   5   2   1     8924.31     8769.83     34.82 o 
   6   2   1        1.48       19.69      7.99 o 
   7   2   1     5975.25     5617.44    210.70 o 
   8   2   1    11671.99    10723.53     41.60 o 
   9   2   1    14301.14    13499.91     47.38 o 
  10   2   1     6427.76     6600.56     35.53 o 
  11   2   1     2567.63     2580.15     14.85 o 
  12   2   1      148.48      160.40     10.72 o 
  13   2   1      281.42      278.50     11.91 o 
  14   2   1     2687.33     2995.96     44.47 o 
 -14   3   1     2583.91     2915.55    124.06 o 
 -13   3   1     1637.29     1733.57     38.01 o 
 -12   3   1      843.79      858.80     12.37 o 
 -11   3   1       30.71       48.70     11.13 o 
 -10   3   1      711.03      689.73     14.55 o 
  -9   3   1    15458.92    14643.51    134.54 o 
  -8   3   1     7756.25     7426.53     99.52 o 
  -7   3   1     9324.37     8760.52    109.04 o 
  -6   3   1    14625.73    14305.10    280.96 o 
  -5   3   1     5938.80     5955.02    199.19 o 
  -4   3   1     5099.62     5585.41    108.95 o 
  -3   3   1    13286.12    13872.83    212.93 o 
  -2   3   1    18105.17    18365.11    405.05 o 
  -1   3   1    32087.12    34788.61    155.92 o 
   0   3   1     2009.89     2163.70     28.66 o 
   1   3   1    10454.21    11732.46    202.69 o 
   2   3   1     6222.20     6953.61     89.28 o 
   3   3   1      113.93      184.59     47.68 o 
   4   3   1    10949.34    10849.61     46.84 o 
   5   3   1     3356.89     3069.65     29.82 o 
   6   3   1    11861.32    11369.09    120.67 o 
   7   3   1    12608.71    12123.32    262.02 o 
   8   3   1     2987.65     2894.06     21.57 o 
   9   3   1       30.74       54.89     11.02 o 
  10   3   1     2312.51     2305.59     22.38 o 
  11   3   1     3751.63     3811.93     16.91 o 
  12   3   1     5460.07     5759.27     62.56 o 
  13   3   1     2828.46     2979.50     40.37 o 
  14   3   1     2042.12     2340.01     36.82 o 
 -14   4   1       10.37       20.70     15.99 o 
 -13   4   1        6.51       42.17     13.69 o 
 -12   4   1      157.48      164.64     10.67 o 
 -11   4   1     1264.94     1252.15     14.46 o 
 -10   4   1     2442.72     2390.91     89.00 o 
  -9   4   1      763.88      738.90     12.06 o 
  -8   4   1       10.97       13.25      6.68 o 
  -7   4   1      836.57      814.25     19.02 o 
  -6   4   1      573.75      583.12     10.74 o 
  -5   4   1      520.67      493.22      9.43 o 
  -4   4   1     3077.52     3155.67     98.37 o 
  -3   4   1      284.38      331.05      9.81 o 
  -2   4   1      146.71      175.12      9.09 o 
  -1   4   1     4009.81     4448.45     23.25 o 
   0   4   1      193.06      230.38     12.78 o 
   1   4   1     4626.82     4895.03     61.88 o 
   2   4   1    10585.39    11683.18    155.31 o 
   3   4   1     4513.85     4743.99    118.50 o 
   4   4   1      606.89      614.44     13.31 o 
   5   4   1        2.78        5.69      8.84 o 
   6   4   1       34.15       47.62      9.72 o 
   7   4   1       83.72       72.54      9.78 o 
   8   4   1      290.76      275.56     11.72 o 
   9   4   1     2317.00     2246.73     19.67 o 
  10   4   1     2021.10     1993.81     17.31 o 
  11   4   1      304.33      308.68     10.61 o 
  12   4   1       15.45       15.30      9.39 o 
  13   4   1        2.57       10.42     10.49 o 
  14   4   1      274.12      301.14     12.37 o 
 -14   5   1      545.92      564.25     13.18 o 
 -13   5   1      274.64      305.99     16.10 o 
 -12   5   1       62.92      117.56     36.32 o 
 -11   5   1       29.78       25.15     11.82 o 
 -10   5   1        5.40       16.82     10.70 o 
  -9   5   1     4270.82     4150.08     45.28 o 
  -8   5   1      670.04      664.25      8.49 o 
  -7   5   1     1119.23     1072.10     20.69 o 
  -6   5   1     1285.69     1300.92     17.52 o 
  -5   5   1     1097.68     1156.44     15.74 o 
  -4   5   1       67.10       83.99      8.78 o 
  -3   5   1      535.99      571.57     14.09 o 
  -2   5   1     3228.19     3360.72     33.93 o 
  -1   5   1     9067.68    10060.91    198.06 o 
   0   5   1      626.02      544.34      8.49 o 
   1   5   1     1815.99     1952.77     44.53 o 
   2   5   1     2100.64     2291.16     45.78 o 
   3   5   1      468.64      464.09      8.36 o 
   4   5   1     6170.07     6323.33     52.25 o 
   5   5   1      633.51      579.86     11.05 o 
   6   5   1     2046.35     1970.06     40.54 o 
   7   5   1      550.08      537.67     12.59 o 
   8   5   1      249.05      246.42      9.93 o 
   9   5   1        2.87        2.63      9.01 o 
  10   5   1      143.01      155.10     11.84 o 
  11   5   1      828.36      797.99     13.02 o 
  12   5   1      763.54      830.86     15.41 o 
  13   5   1      111.08      111.65     11.06 o 
  14   5   1      572.02      665.43     16.45 o 
 -14   6   1        0.91       23.98     14.01 o 
 -13   6   1      707.26      743.57    187.79 o 
 -12   6   1     3553.48     3590.53     63.01 o 
 -11   6   1     5517.11     5398.63     22.16 o 
 -10   6   1     4652.72     4517.73     75.98 o 
  -9   6   1     4173.15     4187.67     57.63 o 
  -8   6   1       19.73       20.24      9.90 o 
  -7   6   1     1156.59     1200.23     39.94 o 
  -6   6   1     4010.96     3975.03    112.16 o 
  -5   6   1     9496.55     9655.52     30.64 o 
  -4   6   1    10299.04    10532.05     92.54 o 
  -3   6   1     6241.15     6672.43    155.54 o 
  -2   6   1      805.31      851.06     11.64 o 
  -1   6   1      211.43      241.69      8.11 o 
   0   6   1     5246.50     5622.44     99.95 o 
   1   6   1    15752.11    16885.06    172.42 o 
   2   6   1    29705.40    33228.31   1144.38 o 
   3   6   1    17533.91    19188.04   1091.95 o 
   4   6   1     4751.92     4562.41    105.30 o 
   5   6   1     1954.41     1921.17     55.09 o 
   6   6   1      109.94       97.99     14.02 o 
   7   6   1     2203.68     2096.22     69.55 o 
   8   6   1     4983.18     4730.31    181.61 o 
   9   6   1     8381.73     7655.58    241.36 o 
  10   6   1     5334.00     5313.69     33.47 o 
  11   6   1     2651.43     2554.86     19.62 o 
  12   6   1      315.19      328.44     11.07 o 
  13   6   1       72.38       99.43     12.05 o 
  14   6   1     1524.60     1688.69     26.93 o 
 -14   7   1     3067.96     3299.20     19.40 o 
 -13   7   1     2274.35     2505.75     18.37 o 
 -12   7   1      855.93      873.81     28.93 o 
 -11   7   1       12.52        7.76     12.59 o 
 -10   7   1      943.18      965.71     11.50 o 
  -9   7   1     9919.87     9894.26     42.06 o 
  -8   7   1     7541.17     7407.95     92.77 o 
  -7   7   1     9186.09     8969.09    269.02 o 
  -6   7   1    11311.13    11234.23    338.88 o 
  -5   7   1     2976.85     3019.95     18.50 o 
  -4   7   1     3375.77     3584.86     54.93 o 
  -3   7   1     8238.35     8277.63     97.76 o 
  -2   7   1    13608.18    14068.13    211.27 o 
  -1   7   1    26692.16    29039.84    409.27 o 
   0   7   1     6649.67     6642.16     51.12 o 
   1   7   1     8306.72     9163.54    118.36 o 
   2   7   1     1097.15     1158.07     14.71 o 
   3   7   1      912.89      950.68     19.68 o 
   4   7   1     8965.46     8993.21    221.91 o 
   5   7   1     7167.02     7012.39    102.64 o 
   6   7   1    12590.10    12674.41     85.75 o 
   7   7   1    11347.71    10874.23    447.57 o 
   8   7   1     1710.91     1610.61     30.37 o 
   9   7   1        0.13       11.36      9.51 o 
  10   7   1     2009.39     1912.58     31.19 o 
  11   7   1     2925.27     2818.29     41.94 o 
  12   7   1     4991.16     5167.06     93.48 o 
  13   7   1     3129.49     3357.13     52.59 o 
 -13   8   1      201.88      215.52     13.29 o 
 -12   8   1      977.22     1019.91     15.58 o 
 -11   8   1     2268.61     2334.26     23.96 o 
 -10   8   1     3179.09     3083.92     15.14 o 
  -9   8   1      886.43      811.59     94.17 o 
  -8   8   1        0.50        3.56      7.57 o 
  -7   8   1      757.70      738.03     30.88 o 
  -6   8   1     1907.40     1895.33     12.35 o 
  -5   8   1     4538.02     4526.21     49.81 o 
  -4   8   1    13684.20    14152.34    290.16 o 
  -3   8   1     5472.10     5556.85     61.69 o 
  -2   8   1      539.84      552.27     11.32 o 
  -1   8   1     2046.70     2162.40     15.64 o 
   0   8   1      410.44      424.63      7.99 o 
   1   8   1     1166.27     1177.96      9.89 o 
   2   8   1     4795.56     5023.62    179.00 o 
   3   8   1     3882.43     4013.51     50.77 o 
   4   8   1     2327.55     2267.84     50.89 o 
   5   8   1      629.24      599.02     14.19 o 
   6   8   1       44.66       52.82      9.66 o 
   7   8   1     1010.82      978.93     13.07 o 
   8   8   1     1568.13     1549.17     16.76 o 
   9   8   1     4731.16     4384.64    142.66 o 
  10   8   1     2818.43     2609.93     33.23 o 
  11   8   1      214.85      217.20     16.77 o 
  12   8   1        0.84       15.50     15.49 o 
  13   8   1       23.93       27.75     15.50 o 
 -13   9   1        0.05       11.39     11.53 o 
 -12   9   1      150.54      167.91     12.40 o 
 -11   9   1      253.77      269.47     11.59 o 
 -10   9   1       73.03       74.50      9.07 o 
  -9   9   1      139.86      153.23     11.59 o 
  -8   9   1      128.59      136.07      8.91 o 
  -7   9   1       30.34       32.45      8.41 o 
  -6   9   1       79.46       86.60      7.04 o 
  -5   9   1      166.91      183.09     11.63 o 
  -4   9   1       37.36       37.43      7.41 o 
  -3   9   1      113.55      124.16      7.72 o 
  -2   9   1       50.41       48.24      7.46 o 
  -1   9   1      757.25      832.91     11.53 o 
   0   9   1       55.74       79.03      6.47 o 
   1   9   1        2.06       36.73     23.00 o 
   2   9   1      338.96      352.03      7.65 o 
   3   9   1      130.51      126.60      6.75 o 
   4   9   1       28.29      108.65     42.50 o 
   5   9   1       27.85       41.60      9.10 o 
   6   9   1      198.05      198.18      9.67 o 
   7   9   1       11.95       30.69     10.39 o 
   8   9   1      160.52      162.04     13.80 o 
   9   9   1       35.19       50.72     13.52 o 
  10   9   1        2.47       12.46     14.95 o 
  11   9   1       32.12       41.41     19.43 o 
  12   9   1        2.35       -5.10     16.56 o 
  13   9   1       66.09       98.43     15.54 o 
 -12  10   1     1723.53     1765.43     15.41 o 
 -11  10   1     1910.10     1947.80     13.34 o 
 -10  10   1     1405.65     1483.43     20.03 o 
  -9  10   1     1358.53     1429.61     15.71 o 
  -8  10   1        6.96       25.71     18.60 o 
  -7  10   1      500.77      511.01     11.09 o 
  -6  10   1     1392.10     1409.50     19.66 o 
  -5  10   1     4703.40     4775.44     25.59 o 
  -4  10   1     5691.07     5799.38     25.84 o 
  -3  10   1     4696.56     4633.71     67.60 o 
  -2  10   1     1902.42     1912.99     20.57 o 
  -1  10   1       90.92      100.36      6.64 o 
   0  10   1     1270.74     1283.51     22.80 o 
   1  10   1     3556.76     3459.16     53.28 o 
   2  10   1     6111.36     6364.56    125.92 o 
   3  10   1     6061.63     6371.92     55.92 o 
   4  10   1     2061.99     2069.08     80.89 o 
   5  10   1      263.77      277.21     15.79 o 
   6  10   1      350.73      320.65     15.73 o 
   7  10   1     1186.46     1194.90     20.50 o 
   8  10   1     2001.64     1923.74     43.89 o 
   9  10   1     2639.01     2475.88     54.30 o 
  10  10   1     1334.95     1373.58     18.26 o 
  11  10   1      523.43      531.46     21.71 o 
  12  10   1       34.45       40.78     20.71 o 
 -12  11   1      677.47      725.24     24.09 o 
 -11  11   1        6.99       14.81     10.90 o 
 -10  11   1      617.75      642.08     15.49 o 
  -9  11   1     4535.60     4491.25    168.57 o 
  -8  11   1     4412.76     4229.69   1119.17 o 
  -7  11   1     4294.51     4235.87     88.60 o 
  -6  11   1     3556.76     3580.71     31.32 o 
  -5  11   1      526.90      527.46     10.27 o 
  -4  11   1      889.24      931.88     10.21 o 
  -3  11   1     1928.17     1951.31     29.13 o 
  -2  11   1     5320.52     5425.61     23.51 o 
  -1  11   1    14234.75    15137.54    127.80 o 
   0  11   1     7113.64     7228.64     27.27 o 
   1  11   1     5697.83     5942.90     58.73 o 
   2  11   1       77.78       89.49      7.06 o 
   3  11   1     1703.45     1708.96     36.82 o 
   4  11   1     6335.05     6502.35     24.81 o 
   5  11   1     6293.57     6115.10    284.05 o 
   6  11   1     7530.45     7395.23    180.13 o 
   7  11   1     5919.73     5758.61    116.65 o 
   8  11   1     1045.69     1097.87     30.72 o 
   9  11   1      266.60      284.12     17.86 o 
  10  11   1      648.49      637.15     16.93 o 
  11  11   1     1411.63     1370.26     23.06 o 
  12  11   1     3181.07     3264.49     31.27 o 
 -11  12   1     2373.21     2415.72     22.60 o 
 -10  12   1     2965.96     2914.18     55.66 o 
  -9  12   1      982.62      995.81     53.89 o 
  -8  12   1       26.43       39.30     10.43 o 
  -7  12   1      396.79      412.57     13.32 o 
  -6  12   1     2125.69     2130.02     38.18 o 
  -5  12   1     4107.60     4037.59     36.45 o 
  -4  12   1     8697.17     8669.37     85.22 o 
  -3  12   1     4035.40     4058.83     69.07 o 
  -2  12   1     1011.85     1009.79     16.17 o 
  -1  12   1      849.14      846.66     12.07 o 
   0  12   1      253.31      297.04     14.98 o 
   1  12   1     3458.06     3434.92     93.25 o 
   2  12   1     7035.93     7251.72    111.92 o 
   3  12   1     5153.60     5145.14    145.34 o 
   4  12   1     2646.81     2615.56    118.62 o 
   5  12   1      466.09      473.30     10.80 o 
   6  12   1       22.07       38.10     12.19 o 
   7  12   1     1718.63     1697.01     63.88 o 
   8  12   1     1849.51     1801.08     43.35 o 
   9  12   1     4300.37     4285.49     29.50 o 
  10  12   1     2635.60     2541.31     22.85 o 
  11  12   1      403.00      413.12     22.33 o 
 -10  13   1      247.22      252.96     13.80 o 
  -9  13   1      223.90      230.97     26.14 o 
  -8  13   1      671.89      624.00     22.52 o 
  -7  13   1      280.56      296.29     11.43 o 
  -6  13   1      355.31      367.21     10.48 o 
  -5  13   1      233.75      227.10      9.45 o 
  -4  13   1        0.98        8.92      9.22 o 
  -3  13   1      719.34      718.10     12.77 o 
  -2  13   1      707.95      714.53      9.36 o 
  -1  13   1       73.04       87.74      8.63 o 
   0  13   1      322.97      338.83      7.65 o 
   1  13   1      234.73      236.99     10.21 o 
   2  13   1      118.82      129.62     11.04 o 
   3  13   1       11.12       23.24      9.65 o 
   4  13   1       44.45       61.22     11.48 o 
   5  13   1      329.92      339.85     10.96 o 
   6  13   1      119.38      126.67     12.71 o 
   7  13   1      215.85      201.69     11.63 o 
   8  13   1      356.22      330.00     18.02 o 
   9  13   1        8.92       26.12     21.66 o 
  10  13   1      278.02      273.26     17.86 o 
 -10  14   1      101.68      100.97     15.29 o 
  -9  14   1      212.62      206.31     18.20 o 
  -8  14   1        1.03        1.23     14.10 o 
  -7  14   1       54.87       67.13     11.63 o 
  -6  14   1      110.35      117.34     11.15 o 
  -5  14   1      874.26      871.29     19.45 o 
  -4  14   1      953.14      962.18     11.65 o 
  -3  14   1      859.48      831.28     10.67 o 
  -2  14   1      467.79      471.53     10.18 o 
  -1  14   1        4.23       11.25      8.76 o 
   0  14   1      216.79      225.51      9.87 o 
   1  14   1      445.44      447.15     10.74 o 
   2  14   1      507.52      518.94     13.03 o 
   3  14   1     1087.15     1078.41     31.69 o 
   4  14   1      553.45      548.64     18.52 o 
   5  14   1      121.93      121.14     16.41 o 
   6  14   1       67.64       76.20     13.85 o 
   7  14   1      221.28      213.07     12.68 o 
   8  14   1      460.95      448.23     16.27 o 
   9  14   1      512.13      522.46     24.26 o 
  -9  15   1     1853.82     1831.05     60.65 o 
  -8  15   1     2298.16     2396.29     86.29 o 
  -7  15   1     2522.65     2342.50    321.16 o 
  -6  15   1     1998.92     1993.40     35.73 o 
  -5  15   1      390.97      392.12     10.38 o 
  -4  15   1      146.27      149.31     10.24 o 
  -3  15   1      861.65      865.64     11.85 o 
  -2  15   1     2837.93     2909.28     34.29 o 
  -1  15   1     6040.83     5967.88     31.34 o 
   0  15   1     3028.71     3016.49     66.38 o 
   1  15   1     2307.23     2228.35     38.13 o 
   2  15   1       53.88       54.28     10.84 o 
   3  15   1      409.71      379.95     11.85 o 
   4  15   1     1859.12     1875.42     18.28 o 
   5  15   1     2665.83     2662.70     75.21 o 
   6  15   1     3091.69     3177.92     43.55 o 
   7  15   1     1714.73     1716.66     34.80 o 
   8  15   1      105.71      118.41     18.46 o 
  -7  16   1      207.62      186.53     59.87 o 
  -6  16   1     1379.65     1409.26     22.86 o 
  -5  16   1     1935.25     1909.58     20.93 o 
  -4  16   1     3145.90     3078.51     20.22 o 
  -3  16   1     1859.06     1868.47     14.82 o 
  -2  16   1     1164.44     1130.66     18.16 o 
  -1  16   1       60.81       58.89     10.66 o 
   0  16   1      386.70      426.10     17.39 o 
   1  16   1     2819.16     2809.14     19.44 o 
   2  16   1     5272.32     5046.29     92.47 o 
   3  16   1     3540.23     3472.94    129.29 o 
   4  16   1     1653.38     1670.95     21.01 o 
   5  16   1      267.18      282.32     15.89 o 
   6  16   1       26.22       42.51     17.23 o 
   7  16   1     1058.59     1041.93     25.11 o 
  -6  17   1      407.13      408.46     13.00 o 
  -5  17   1      206.77      216.33     13.68 o 
  -4  17   1        3.36       13.49     11.90 o 
  -3  17   1      807.23      800.75     16.66 o 
  -2  17   1     1301.72     1277.07     17.27 o 
  -1  17   1      766.15      801.77     16.71 o 
   0  17   1      811.35      772.20     14.27 o 
   1  17   1      399.84      360.58     14.44 o 
   2  17   1       48.71       44.48     15.01 o 
   3  17   1      107.59      114.55     13.12 o 
   4  17   1      667.82      662.04     17.73 o 
   5  17   1     1064.90     1104.77     20.21 o 
   6  17   1      695.42      690.79     27.63 o 
  -4  18   1        1.09       27.39     24.53 o 
  -3  18   1        0.93        7.14     16.05 o 
  -2  18   1       15.43       25.97     15.62 o 
  -1  18   1        0.06        9.73     13.16 o 
   0  18   1       52.11       54.16     15.09 o 
   1  18   1      117.84      108.83     15.47 o 
   2  18   1       27.41       35.53     18.64 o 
   3  18   1       69.56       79.31     14.50 o 
 -14   0   2     4792.07     5375.12     34.08 o 
 -13   0   2      581.89      632.53     21.07 o 
 -12   0   2       18.05       26.12     12.10 o 
 -11   0   2     2143.31     2119.04     21.88 o 
 -10   0   2    10023.06     9774.60     35.82 o 
  -9   0   2    10397.83     9920.49     36.04 o 
  -8   0   2    15796.82    15035.89     46.35 o 
  -7   0   2    13302.48    12349.11     66.21 o 
  -6   0   2     1210.67     1301.01     55.14 o 
  -5   0   2     8251.82     8833.36    142.39 o 
  -4   0   2      420.76      317.94      9.27 o 
  -3   0   2    12740.33    12128.39     35.84 o 
  -2   0   2    23247.27    22648.22    103.86 o 
  -1   0   2    26598.20    25965.03     64.51 o 
   0   0   2    10612.20    10785.86     41.70 o 
   1   0   2      778.26      893.34     27.21 o 
   2   0   2     4983.64     5070.25    238.85 o 
   3   0   2    38569.57    37544.88    126.07 o 
   4   0   2    22160.66    22007.39     86.25 o 
   5   0   2    25860.68    24767.41     87.63 o 
   6   0   2     9112.89     8420.94     47.49 o 
   7   0   2     1003.15      933.62     19.24 o 
   8   0   2      716.15      706.59     18.55 o 
   9   0   2     3391.47     2939.84     27.57 o 
  10   0   2     2665.54     2630.10     28.08 o 
  11   0   2     7210.62     6952.70     39.49 o 
  12   0   2     5069.19     4916.56     34.83 o 
  13   0   2     3035.53     3073.66     31.28 o 
  14   0   2      691.24      713.03     24.11 o 
 -14   1   2     1167.04     1232.15     38.88 o 
 -13   1   2     3487.31     3650.26     25.86 o 
 -12   1   2     2869.76     2907.02     35.16 o 
 -11   1   2     1565.47     1558.09     14.18 o 
 -10   1   2     2413.35     2409.38     15.27 o 
  -9   1   2       15.37       35.43     16.09 o 
  -8   1   2      935.17      980.70     30.04 o 
  -7   1   2     4083.30     3730.42     14.17 o 
  -6   1   2     4520.70     4246.84     40.41 o 
  -5   1   2     6098.12     5721.91     72.39 o 
  -4   1   2    11682.35    11635.35    183.13 o 
  -3   1   2    11000.48    11257.14    155.38 o 
  -2   1   2      503.18      518.39      6.55 o 
  -1   1   2     1046.93     1100.63      8.99 o 
   0   1   2    12798.13    12811.31    203.13 o 
   1   1   2    13164.29    13943.26    153.71 o 
   2   1   2    23461.26    24084.55    497.98 o 
   3   1   2    18930.90    19449.31    397.67 o 
   4   1   2     5271.85     5604.94     97.36 o 
   5   1   2      181.51      216.53     14.20 o 
   6   1   2     4476.13     4551.95     96.66 o 
   7   1   2     4437.53     4255.29     52.42 o 
   8   1   2     9225.52     8428.24    250.55 o 
   9   1   2     5016.97     5001.02    166.84 o 
  10   1   2     2529.10     2427.21     69.88 o 
  11   1   2       36.46       47.14      8.56 o 
  12   1   2      217.00      236.48     10.28 o 
  13   1   2      965.98     1032.56    162.19 o 
  14   1   2     1399.55     1373.19    196.81 o 
 -14   2   2      220.18      254.16     15.25 o 
 -13   2   2        6.02       10.65     13.86 o 
 -12   2   2       73.69       74.41     12.84 o 
 -11   2   2      167.77      164.12     11.50 o 
 -10   2   2      457.54      463.31     20.91 o 
  -9   2   2      233.20      243.23     10.17 o 
  -8   2   2      180.74      200.96     13.17 o 
  -7   2   2        2.07       17.74      6.77 o 
  -6   2   2       43.35       54.40      6.51 o 
  -5   2   2      137.29      146.59     19.67 o 
  -4   2   2      933.84      927.10     26.17 o 
  -3   2   2     4321.89     4330.13    102.03 o 
  -2   2   2     9355.00     9354.01    197.06 o 
  -1   2   2     1759.54     1696.96     41.26 o 
   0   2   2       10.84       19.14      4.61 o 
   1   2   2      290.87      307.56      6.77 o 
   2   2   2       25.35       26.80      6.44 o 
   3   2   2      435.35      471.03     13.47 o 
   4   2   2      700.50      722.28     15.13 o 
   5   2   2      274.57      266.90     10.56 o 
   6   2   2       82.71       81.06      8.73 o 
   7   2   2       56.74       57.74      8.43 o 
   8   2   2       30.74       31.40      9.14 o 
   9   2   2      142.36      163.83     12.39 o 
  10   2   2      144.65      193.71     22.82 o 
  11   2   2       32.26       42.02      8.87 o 
  12   2   2        7.73       28.77     10.12 o 
  13   2   2       19.07       35.52     11.12 o 
  14   2   2        6.97       10.80     12.71 o 
 -14   3   2      737.06      762.68     28.11 o 
 -13   3   2     1538.30     1596.59     36.22 o 
 -12   3   2     1510.37     1550.08     51.78 o 
 -11   3   2      707.45      693.94     12.83 o 
 -10   3   2     1835.45     1885.25     49.83 o 
  -9   3   2      232.70      233.55     10.17 o 
  -8   3   2     1066.50     1076.60     37.36 o 
  -7   3   2     2725.18     2648.67     31.15 o 
  -6   3   2     4495.54     4317.93    103.33 o 
  -5   3   2     6161.06     5885.51    107.69 o 
  -4   3   2     7924.86     7765.98    287.79 o 
  -3   3   2     3211.84     3184.15    118.15 o 
  -2   3   2     1782.84     1941.44     61.37 o 
  -1   3   2    10820.38    11046.09    223.71 o 
   0   3   2    13899.25    13942.88    471.81 o 
   1   3   2     3430.81     3550.19     83.74 o 
   2   3   2     7637.11     8147.84    189.10 o 
   3   3   2     4897.93     5118.00    182.91 o 
   4   3   2      255.17      280.86     14.37 o 
   5   3   2       54.40       60.54      9.24 o 
   6   3   2     1375.04     1327.53     18.23 o 
   7   3   2     1058.95      991.82     13.38 o 
   8   3   2     3478.69     3167.32     70.80 o 
   9   3   2     1197.63     1237.04     37.20 o 
  10   3   2      795.86      733.57     14.56 o 
  11   3   2       57.61       62.03     10.74 o 
  12   3   2      423.49      443.82     10.95 o 
  13   3   2      305.60      325.84     11.88 o 
  14   3   2      277.93      306.65     13.51 o 
 -14   4   2     3170.29     3439.31     45.31 o 
 -13   4   2      304.32      290.54     14.99 o 
 -12   4   2       18.45       35.20     12.83 o 
 -11   4   2     1280.77     1301.91     66.65 o 
 -10   4   2     5742.07     5699.35     74.35 o 
  -9   4   2     4459.57     4444.47     48.36 o 
  -8   4   2     7539.59     7181.26     69.10 o 
  -7   4   2     7264.14     6885.42    144.26 o 
  -6   4   2     1539.02     1588.24     45.38 o 
  -5   4   2     2788.91     2970.97    113.68 o 
  -4   4   2      403.55      302.37     15.75 o 
  -3   4   2    14263.36    13710.74    386.32 o 
  -2   4   2    28353.06    26978.19    843.07 o 
  -1   4   2    26942.73    26642.19   1198.98 o 
   0   4   2    13963.67    14329.19    708.80 o 
   1   4   2     3031.31     3121.05     98.24 o 
   2   4   2      114.62      107.23      8.44 o 
   3   4   2    12190.48    12698.23    864.29 o 
   4   4   2     9944.43    10250.62    305.48 o 
   5   4   2    21286.97    20992.86     59.94 o 
   6   4   2    13103.72    12303.99     44.92 o 
   7   4   2     4167.50     3972.65     27.10 o 
   8   4   2        9.52       14.35     11.08 o 
   9   4   2     2013.29     1865.60     33.17 o 
  10   4   2     2598.87     2564.73     21.69 o 
  11   4   2     6257.40     6052.00     88.80 o 
  12   4   2     3855.53     3903.09     27.05 o 
  13   4   2     2283.41     2409.86     47.91 o 
  14   4   2      455.29      471.07     14.40 o 
 -14   5   2     1649.87     1691.16     21.64 o 
 -13   5   2     5794.39     6176.20    261.46 o 
 -12   5   2     5533.97     5399.34     75.32 o 
 -11   5   2     4668.32     4531.75    140.36 o 
 -10   5   2     3474.25     3475.27     74.40 o 
  -9   5   2      435.74      464.81      9.20 o 
  -8   5   2     1349.50     1331.34     16.33 o 
  -7   5   2     9221.13     9170.78    138.31 o 
  -6   5   2    11892.81    11492.29    274.91 o 
  -5   5   2    10088.76     9568.09    376.22 o 
  -4   5   2     7250.76     6764.82    255.55 o 
  -3   5   2     3827.47     3609.53    157.46 o 
  -2   5   2       49.84       47.10      5.65 o 
  -1   5   2     1119.49     1110.38     64.90 o 
   0   5   2    13872.82    13988.23    675.00 o 
   1   5   2    21821.89    23621.14    932.83 o 
   2   5   2    17921.50    19321.55   1140.38 o 
   3   5   2     7616.06     8238.95    377.03 o 
   4   5   2      870.65      938.72     49.38 o 
   5   5   2     4274.89     4122.05     26.89 o 
   6   5   2     9862.95     9591.46     38.22 o 
   7   5   2     8500.28     8005.16     35.09 o 
   8   5   2     8826.96     8437.68     36.36 o 
   9   5   2     4380.52     4137.53     24.41 o 
  10   5   2     2104.33     1968.40     21.01 o 
  11   5   2      180.45      162.05     14.36 o 
  12   5   2       81.45       94.63     15.89 o 
  13   5   2     1543.58     1715.62     37.18 o 
 -14   6   2      618.26      663.68     22.51 o 
 -13   6   2       29.42       40.49     13.85 o 
 -12   6   2       67.04       67.63     13.20 o 
 -11   6   2      127.62      133.71     10.86 o 
 -10   6   2     1185.28     1171.52     24.57 o 
  -9   6   2     1084.59     1078.32     27.54 o 
  -8   6   2     1901.03     1837.90     55.59 o 
  -7   6   2      441.75      438.03      9.53 o 
  -6   6   2      157.04      181.16      7.48 o 
  -5   6   2      155.91      161.47      7.04 o 
  -4   6   2       17.76       34.52      5.98 o 
  -3   6   2     1253.66     1255.31     26.70 o 
  -2   6   2     9551.82    10062.86    173.50 o 
  -1   6   2     3332.09     3335.31    109.60 o 
   0   6   2     2508.54     2737.95    117.33 o 
   1   6   2      979.18      980.16     27.35 o 
   2   6   2      514.89      529.83     16.81 o 
   3   6   2     2205.24     2302.00     60.45 o 
   4   6   2     6638.25     7046.00    337.39 o 
   5   6   2     4331.72     4359.08     26.53 o 
   6   6   2     1726.07     1625.19     18.99 o 
   7   6   2     1071.95      994.37     14.74 o 
   8   6   2        3.85       23.25     13.70 o 
   9   6   2      343.85      324.80     15.31 o 
  10   6   2     1086.50     1051.59     16.01 o 
  11   6   2     1406.59     1362.01     21.15 o 
  12   6   2      853.86      848.65     20.14 o 
  13   6   2      395.80      429.29     17.14 o 
 -13   7   2        6.89       27.31     15.43 o 
 -12   7   2       62.28       75.30     13.83 o 
 -11   7   2      161.12      168.78     10.80 o 
 -10   7   2     1678.46     1626.03     11.70 o 
  -9   7   2        0.20       13.05      8.66 o 
  -8   7   2       10.61       24.32      8.01 o 
  -7   7   2        5.67       13.87      7.92 o 
  -6   7   2      427.78      422.17     25.89 o 
  -5   7   2      413.44      416.25     10.05 o 
  -4   7   2      201.11      207.22      9.46 o 
  -3   7   2      209.21      222.42     17.70 o 
  -2   7   2      106.94      117.66      8.56 o 
  -1   7   2       31.03       51.28      8.33 o 
   0   7   2       13.43       20.57      6.78 o 
   1   7   2      163.74      177.36      7.60 o 
   2   7   2     1381.95     1448.88     35.55 o 
   3   7   2      851.36      833.14     27.80 o 
   4   7   2       91.61      110.60     15.46 o 
   5   7   2       29.65       18.16     13.06 o 
   6   7   2      148.55      147.28     10.84 o 
   7   7   2      221.05      210.47     14.67 o 
   8   7   2      820.18      750.37     16.63 o 
   9   7   2      370.42      380.34     16.27 o 
  10   7   2     1124.61     1037.24     20.17 o 
  11   7   2      147.34      162.86     19.12 o 
  12   7   2       56.07       89.52     15.29 o 
  13   7   2       83.70      109.60     21.67 o 
 -13   8   2      174.22      186.61     12.73 o 
 -12   8   2        1.18        9.05     11.43 o 
 -11   8   2      712.99      724.92     11.70 o 
 -10   8   2     4093.28     4032.64     53.28 o 
  -9   8   2     3328.09     3232.51     70.36 o 
  -8   8   2     5175.54     5048.78    141.29 o 
  -7   8   2     3388.72     3315.47     74.74 o 
  -6   8   2      756.33      789.88     19.99 o 
  -5   8   2     1383.59     1485.26     13.74 o 
  -4   8   2     2432.86     2369.76     14.59 o 
  -3   8   2    13266.18    13511.63     32.53 o 
  -2   8   2    16163.92    16624.35    318.30 o 
  -1   8   2     6806.88     6798.96    130.41 o 
   0   8   2     2487.77     2672.15     45.51 o 
   1   8   2        9.08       45.53      8.93 o 
   2   8   2      864.05      896.60     20.67 o 
   3   8   2     5223.81     5383.29    211.69 o 
   4   8   2     3730.04     3926.42    149.50 o 
   5   8   2     7493.09     7611.98     32.57 o 
   6   8   2     3945.70     3858.45     24.73 o 
   7   8   2     1341.37     1283.95     17.64 o 
   8   8   2       18.14       16.88     15.93 o 
   9   8   2     1173.34     1048.83     16.01 o 
  10   8   2     1817.49     1713.83     22.80 o 
  11   8   2     3169.04     3039.14     26.14 o 
  12   8   2     1385.65     1474.57     24.34 o 
  13   8   2      855.96      934.39     21.09 o 
 -13   9   2     3300.77     3595.84     98.26 o 
 -12   9   2     3018.59     3094.31     61.28 o 
 -11   9   2     2698.69     2704.43     44.48 o 
 -10   9   2      966.12      960.18     17.77 o 
  -9   9   2      191.77      208.92      9.61 o 
  -8   9   2      417.80      430.06     12.83 o 
  -7   9   2     4225.75     4050.58    160.45 o 
  -6   9   2     8374.59     8510.14    238.71 o 
  -5   9   2     9742.33     9988.04    148.93 o 
  -4   9   2     7370.01     7425.98    123.89 o 
  -3   9   2     3745.00     3834.07     48.57 o 
  -2   9   2      139.50      207.37     34.30 o 
  -1   9   2     1204.48     1243.97     31.63 o 
   0   9   2    10215.59    10361.95    212.29 o 
   1   9   2    16593.39    17151.53    448.84 o 
   2   9   2    11395.06    11698.54    376.40 o 
   3   9   2     6840.57     7057.29    248.92 o 
   4   9   2     4269.96     4432.54    147.00 o 
   5   9   2        7.38       14.33      9.56 o 
   6   9   2     2050.01     1983.89     19.64 o 
   7   9   2     6111.59     6043.42     29.20 o 
   8   9   2     7812.72     7157.29     32.35 o 
   9   9   2     4438.87     4303.84     28.59 o 
  10   9   2     1810.73     1734.29     22.15 o 
  11   9   2      221.20      222.84     19.45 o 
  12   9   2       99.77       53.21     23.90 o 
 -12  10   2       20.61       43.41     12.83 o 
 -11  10   2      292.48      297.19      9.40 o 
 -10  10   2     2698.17     2707.97     60.22 o 
  -9  10   2     3414.03     3356.67     70.29 o 
  -8  10   2     5197.52     4980.98    102.07 o 
  -7  10   2     1793.25     1801.87     48.08 o 
  -6  10   2      113.90      122.51      8.70 o 
  -5  10   2      253.58      259.61      8.83 o 
  -4  10   2     1036.10     1103.30      9.80 o 
  -3  10   2     2692.29     2662.75     25.86 o 
  -2  10   2     7173.16     7304.36     77.06 o 
  -1  10   2     3039.95     3041.55     25.50 o 
   0  10   2     2049.75     2172.29     42.02 o 
   1  10   2       48.41       55.99      7.06 o 
   2  10   2      291.93      323.24      8.66 o 
   3  10   2     4986.44     5059.79    157.52 o 
   4  10   2     8254.61     8476.17    318.74 o 
   5  10   2     5081.61     5154.42     98.08 o 
   6  10   2     1330.71     1313.68     18.60 o 
   7  10   2      436.64      442.07     16.28 o 
   8  10   2       88.57       86.67     17.21 o 
   9  10   2      610.61      582.52     15.65 o 
  10  10   2     1190.35     1116.18     22.73 o 
  11  10   2     1910.95     1918.30     26.96 o 
  12  10   2     1620.40     1602.50     22.11 o 
 -12  11   2       47.15       53.14     12.99 o 
 -11  11   2       20.97       40.09     11.09 o 
 -10  11   2      132.05      129.72     11.45 o 
  -9  11   2      188.22      185.05      9.33 o 
  -8  11   2        1.81        4.37      8.35 o 
  -7  11   2       67.75       72.47      9.54 o 
  -6  11   2       32.72       37.19      8.91 o 
  -5  11   2        2.31       54.37     24.90 o 
  -4  11   2      170.96      192.93     12.11 o 
  -3  11   2      292.17      320.11      9.14 o 
  -2  11   2       22.73       28.24      7.31 o 
  -1  11   2      269.56      278.90      8.59 o 
   0  11   2       55.44       57.13      7.04 o 
   1  11   2      550.64      571.79      8.93 o 
   2  11   2       29.53       52.87      8.93 o 
   3  11   2      126.03      137.78      8.77 o 
   4  11   2      402.02      409.47      8.61 o 
   5  11   2        3.71        0.56     12.29 o 
   6  11   2      242.76      212.70     11.80 o 
   7  11   2       54.21       48.74     16.25 o 
   8  11   2      132.11      141.82     18.17 o 
   9  11   2      255.80      226.07     20.41 o 
  10  11   2        0.87       -5.41     18.47 o 
  11  11   2        0.27       18.79     21.02 o 
 -11  12   2        7.55       20.45     11.33 o 
 -10  12   2     1008.34     1005.60     18.80 o 
  -9  12   2     1025.74     1034.16     31.44 o 
  -8  12   2     2109.50     2142.90     60.53 o 
  -7  12   2     1020.33     1001.63     22.80 o 
  -6  12   2      426.36      420.16     14.78 o 
  -5  12   2       30.94       29.03      7.33 o 
  -4  12   2      174.69      184.70      8.94 o 
  -3  12   2     1719.42     1728.63     21.00 o 
  -2  12   2     2029.12     2054.77     30.86 o 
  -1  12   2      503.52      499.51     10.68 o 
   0  12   2     1182.49     1221.69     33.84 o 
   1  12   2       81.34       83.60     10.26 o 
   2  12   2       44.35       55.17      8.47 o 
   3  12   2     1406.33     1423.45     28.18 o 
   4  12   2     1505.66     1492.79     82.62 o 
   5  12   2     2484.83     2476.16     66.06 o 
   6  12   2      871.94      822.49     18.55 o 
   7  12   2      402.02      414.17     13.72 o 
   8  12   2      179.24      154.92     14.98 o 
   9  12   2      155.98      155.85     19.44 o 
  10  12   2      690.87      670.71     22.04 o 
 -10  13   2      623.76      638.21     17.42 o 
  -9  13   2       87.27      101.84     10.46 o 
  -8  13   2      277.26      305.14     11.24 o 
  -7  13   2     2551.05     2586.68     54.34 o 
  -6  13   2     5620.97     5458.46     98.86 o 
  -5  13   2     6196.22     6153.83     19.32 o 
  -4  13   2     3865.82     3862.98     50.82 o 
  -3  13   2     1129.21     1178.78     31.77 o 
  -2  13   2       85.93      103.68      7.77 o 
  -1  13   2     1662.38     1677.45     23.77 o 
   0  13   2     5621.00     5669.54    185.44 o 
   1  13   2     7280.49     7392.47    193.38 o 
   2  13   2     3877.08     4001.83    145.77 o 
   3  13   2     1756.84     1793.73     58.67 o 
   4  13   2      932.45      887.97     38.07 o 
   5  13   2       83.28       92.23     11.11 o 
   6  13   2      981.41      931.18     15.67 o 
   7  13   2     3217.59     3216.53     26.15 o 
   8  13   2     3989.33     3899.36     29.46 o 
   9  13   2     2236.56     2161.98     22.17 o 
  10  13   2      772.65      759.36     25.56 o 
  -9  14   2     1615.52     1629.52     36.03 o 
  -8  14   2     2713.75     2678.70     34.44 o 
  -7  14   2     1520.17     1499.60     28.59 o 
  -6  14   2      296.94      302.17     11.77 o 
  -5  14   2      115.47      139.71     10.52 o 
  -4  14   2     1250.31     1276.87     12.80 o 
  -3  14   2     3383.53     3446.62     36.91 o 
  -2  14   2     6166.23     6188.67     18.44 o 
  -1  14   2     4058.62     4128.86     15.76 o 
   0  14   2     2568.81     2557.10     37.82 o 
   1  14   2      117.50      115.26      9.59 o 
   2  14   2       88.04      112.32     10.20 o 
   3  14   2     1512.24     1481.70     17.11 o 
   4  14   2     3469.73     3326.82     99.92 o 
   5  14   2     4256.11     4309.01     23.99 o 
   6  14   2     2483.24     2383.61     74.21 o 
   7  14   2     1384.54     1360.71     23.06 o 
   8  14   2       10.95       36.31     22.62 o 
   9  14   2      402.14      378.66     25.84 o 
  -8  15   2       67.50       71.70     13.06 o 
  -7  15   2      924.81      941.52     18.01 o 
  -6  15   2      567.97      574.51     12.90 o 
  -5  15   2      477.32      496.85     11.89 o 
  -4  15   2      432.23      439.25     11.47 o 
  -3  15   2      220.46      227.24     11.78 o 
  -2  15   2       72.05       82.25      9.87 o 
  -1  15   2       10.23       16.55      9.56 o 
   0  15   2      690.65      665.00     19.09 o 
   1  15   2     1307.56     1324.35     49.84 o 
   2  15   2      560.62      610.69     31.58 o 
   3  15   2      315.95      294.44     25.20 o 
   4  15   2       87.61       83.10     18.16 o 
   5  15   2      155.46      150.59     15.45 o 
   6  15   2      898.09      890.92     26.44 o 
   7  15   2      240.55      243.26     21.04 o 
   8  15   2      499.15      471.03     19.15 o 
  -7  16   2       23.71       35.58     12.97 o 
  -6  16   2        6.44       19.12     12.58 o 
  -5  16   2       35.90       38.53     11.67 o 
  -4  16   2      144.36      154.96     10.52 o 
  -3  16   2      620.18      607.97     11.96 o 
  -2  16   2      490.99      514.95     33.73 o 
  -1  16   2        3.25       25.26     11.25 o 
   0  16   2      148.50      147.24     10.60 o 
   1  16   2        1.42       13.75     11.13 o 
   2  16   2       12.35       22.05     14.08 o 
   3  16   2      189.89      176.29     15.83 o 
   4  16   2      135.59      159.60     13.51 o 
   5  16   2      224.72      208.47     23.43 o 
   6  16   2       12.37       22.79     16.69 o 
  -5  17   2     1636.10     1613.06     15.90 o 
  -4  17   2     1164.63     1160.50     15.27 o 
  -3  17   2      411.91      423.69     12.71 o 
  -2  17   2        1.11       -1.92     11.85 o 
  -1  17   2      179.96      179.66     13.17 o 
   0  17   2     1007.96      993.86     32.77 o 
   1  17   2     1998.96     1947.83     50.41 o 
   2  17   2     1605.32     1594.80     37.34 o 
   3  17   2      880.56      881.89     24.77 o 
   4  17   2      293.67      280.72     23.92 o 
   5  17   2       81.61       84.63     17.68 o 
  -2  18   2     2815.55     2758.23     36.72 o 
  -1  18   2     1854.79     1859.97     17.61 o 
   0  18   2      879.37      824.68     15.66 o 
   1  18   2        1.77       -7.02     17.45 o 
   2  18   2      286.11      291.87     18.68 o 
 -14   1   3        3.04       17.61     14.53 o 
 -13   1   3        1.33       31.01     14.41 o 
 -12   1   3      614.10      637.68     36.41 o 
 -11   1   3     1403.12     1391.38     37.19 o 
 -10   1   3     3866.48     3657.46     52.58 o 
  -9   1   3     5981.83     5417.40     15.64 o 
  -8   1   3     4346.28     4168.09     35.44 o 
  -7   1   3     1604.73     1558.69     10.32 o 
  -6   1   3      805.28      779.00     10.65 o 
  -5   1   3     2152.63     1959.25     19.94 o 
  -4   1   3     8903.44     8591.23    106.33 o 
  -3   1   3    13158.86    12634.52     59.63 o 
  -2   1   3     9423.48     9372.22     97.20 o 
  -1   1   3     3797.48     3855.37     26.66 o 
   0   1   3        1.92       10.65      5.79 o 
   1   1   3     1120.31     1276.64     30.25 o 
   2   1   3     2084.02     2260.21     38.98 o 
   3   1   3     6765.98     6960.22    269.46 o 
   4   1   3     7263.06     7583.83    255.13 o 
   5   1   3     3838.51     3811.75    126.97 o 
   6   1   3      249.15      279.08     12.28 o 
   7   1   3      151.18      160.36     11.48 o 
   8   1   3      939.54      917.95     14.81 o 
   9   1   3      938.14     1014.85     24.00 o 
  10   1   3     4457.07     4192.25    103.35 o 
  11   1   3     2910.33     2884.03    110.84 o 
  12   1   3      954.55      975.54     19.11 o 
  13   1   3      233.72      264.32     12.62 o 
 -14   2   3     2738.56     2977.94     47.81 o 
 -13   2   3     3774.12     3922.58     29.11 o 
 -12   2   3     6133.15     6169.26     22.50 o 
 -11   2   3     1963.21     1989.85     69.74 o 
 -10   2   3      156.66      172.94     12.81 o 
  -9   2   3      842.66      816.30      9.48 o 
  -8   2   3     2734.20     2625.50     30.06 o 
  -7   2   3    11466.74    10572.55    316.43 o 
  -6   2   3    19289.93    18644.85    204.93 o 
  -5   2   3    11503.45    10322.92    136.99 o 
  -4   2   3     3831.04     3787.54     49.20 o 
  -3   2   3      301.06      318.67      7.01 o 
  -2   2   3     3141.26     3089.78     58.94 o 
  -1   2   3    28073.63    27845.47    493.06 o 
   0   2   3    30618.54    29434.21    832.18 o 
   1   2   3    23319.00    23154.54    589.75 o 
   2   2   3     4535.20     4584.40    116.63 o 
   3   2   3      794.26      809.02     25.31 o 
   4   2   3      166.43      183.97      7.33 o 
   5   2   3     2011.89     2165.96    103.67 o 
   6   2   3    11670.18    10757.17    174.28 o 
   7   2   3     9590.19     9203.12     78.61 o 
   8   2   3     8480.17     8318.10    167.68 o 
   9   2   3     5412.03     5167.31    163.23 o 
  10   2   3      635.80      606.31     27.85 o 
  11   2   3      357.14      335.88     13.07 o 
  12   2   3     2147.41     2081.22    331.05 o 
  13   2   3     2361.03     2259.47    168.64 o 
 -14   3   3      278.96      276.05     17.01 o 
 -13   3   3      179.94      194.46     19.44 o 
 -12   3   3      615.42      628.43     13.85 o 
 -11   3   3     3234.36     3204.79    101.00 o 
 -10   3   3     4376.54     4319.48     64.67 o 
  -9   3   3     5880.86     5512.44    101.75 o 
  -8   3   3     3988.82     3839.87     77.84 o 
  -7   3   3     2079.98     1934.89     57.77 o 
  -6   3   3      640.21      656.95     19.08 o 
  -5   3   3     2758.22     2588.90     84.30 o 
  -4   3   3    12501.69    11866.14    248.92 o 
  -3   3   3    18834.96    17899.82    576.59 o 
  -2   3   3    18219.46    17792.04    362.32 o 
  -1   3   3     4450.79     4479.44     83.68 o 
   0   3   3      857.70     1081.03     19.05 o 
   1   3   3     2051.00     2023.42     47.98 o 
   2   3   3    12226.36    12564.64    387.47 o 
   3   3   3    11809.63    12014.97    645.01 o 
   4   3   3    10877.74    11180.17    390.66 o 
   5   3   3     7457.51     7523.34    318.72 o 
   6   3   3     4374.43     4313.00     29.11 o 
   7   3   3       78.46      106.12     11.92 o 
   8   3   3      436.01      422.66     13.15 o 
   9   3   3     1668.90     1687.56     24.31 o 
  10   3   3     7213.60     6723.71    162.67 o 
  11   3   3     5323.71     5101.07     96.27 o 
  12   3   3     1630.53     1568.90     34.50 o 
  13   3   3      236.72      273.24     14.90 o 
 -14   4   3      242.48      249.02     16.57 o 
 -13   4   3      196.48      198.50     12.56 o 
 -12   4   3      159.26      171.96     10.37 o 
 -11   4   3      237.21      257.88     10.43 o 
 -10   4   3      250.11      251.79      9.12 o 
  -9   4   3        5.14       17.38      8.20 o 
  -8   4   3     1458.41     1333.76     14.21 o 
  -7   4   3     2163.16     2090.44     71.96 o 
  -6   4   3     2770.98     2553.03     60.48 o 
  -5   4   3     3724.79     3534.58    116.59 o 
  -4   4   3      467.92      470.97     13.07 o 
  -3   4   3        3.63       19.46      5.85 o 
  -2   4   3      355.08      356.97      7.99 o 
  -1   4   3     1173.25     1240.66     35.31 o 
   0   4   3     1436.77     1468.18     22.10 o 
   1   4   3      160.31      143.98      7.61 o 
   2   4   3      792.60      804.29     12.76 o 
   3   4   3     1311.56     1344.52     43.38 o 
   4   4   3      162.91      170.89     19.93 o 
   5   4   3     1547.35     1530.20    129.17 o 
   6   4   3      442.22      440.73     15.97 o 
   7   4   3      347.22      319.77     14.68 o 
   8   4   3      302.71      303.71     15.95 o 
   9   4   3      416.09      382.99     18.19 o 
  10   4   3       25.20       40.14     17.52 o 
  11   4   3       36.19       43.64     18.80 o 
  12   4   3      310.90      296.60     22.32 o 
  13   4   3      527.90      554.05     40.54 o 
 -14   5   3       12.43       22.93     24.53 o 
 -13   5   3       15.42       16.63     14.56 o 
 -12   5   3      255.32      264.40     14.20 o 
 -11   5   3      251.09      259.36      9.95 o 
 -10   5   3     1323.38     1286.53     33.48 o 
  -9   5   3     1401.53     1339.59     27.63 o 
  -8   5   3      309.24      337.29     10.17 o 
  -7   5   3       23.41       46.46      9.45 o 
  -6   5   3      287.80      305.69      8.27 o 
  -5   5   3       96.77       94.44      8.92 o 
  -4   5   3     1417.76     1351.00     49.54 o 
  -3   5   3     2957.92     2820.91    109.97 o 
  -2   5   3     1770.98     1811.78     28.31 o 
  -1   5   3      960.45     1001.66     23.67 o 
   0   5   3      260.12      313.46      6.55 o 
   1   5   3      119.44      155.54      9.01 o 
   2   5   3     1338.48     1392.64     42.27 o 
   3   5   3     3189.84     3151.46    105.14 o 
   4   5   3     2925.23     2947.23    280.57 o 
   5   5   3     1581.50     1578.79    126.42 o 
   6   5   3       73.12       75.20     14.02 o 
   7   5   3       45.70       55.12     10.83 o 
   8   5   3      278.50      255.17     15.95 o 
   9   5   3      244.96      283.49     17.22 o 
  10   5   3     1387.81     1271.45     20.51 o 
  11   5   3      498.30      487.41     18.83 o 
  12   5   3      142.19      165.72     19.44 o 
  13   5   3       33.33       37.91     20.71 o 
 -13   6   3     2023.76     2122.91    115.58 o 
 -12   6   3     3148.74     3215.90     60.09 o 
 -11   6   3     1382.23     1408.72     17.85 o 
 -10   6   3      134.01      140.63      8.37 o 
  -9   6   3      572.70      593.02     16.31 o 
  -8   6   3     3317.03     3172.21     96.88 o 
  -7   6   3    10585.96    10041.00    248.06 o 
  -6   6   3    13968.96    13490.18    357.51 o 
  -5   6   3     8064.86     7370.79    293.39 o 
  -4   6   3     2907.17     2850.10    127.98 o 
  -3   6   3        1.71       13.29      6.03 o 
  -2   6   3      880.65      884.43     54.63 o 
  -1   6   3     6615.59     6543.53    187.63 o 
   0   6   3     8426.46     8212.51    301.16 o 
   1   6   3    12462.17    12670.97    495.69 o 
   2   6   3     7226.05     7401.00    307.33 o 
   3   6   3     1933.21     1988.82     48.49 o 
   4   6   3      141.71      151.05     10.20 o 
   5   6   3     2395.30     2572.79    223.89 o 
   6   6   3     9369.99     9084.96     37.18 o 
   7   6   3     5824.30     5722.73     30.52 o 
   8   6   3     3521.45     3396.05     25.60 o 
   9   6   3     2092.13     1919.14     22.19 o 
  10   6   3      114.62      125.88     18.48 o 
  11   6   3      442.15      409.73     18.83 o 
  12   6   3     1398.82     1438.79     25.94 o 
  13   6   3     1710.60     1659.77     26.61 o 
 -13   7   3       88.67      104.88     16.67 o 
 -12   7   3      816.07      821.01     19.28 o 
 -11   7   3     4538.81     4567.47     52.40 o 
 -10   7   3     4420.46     4356.99    112.56 o 
  -9   7   3     6213.01     5899.93    167.00 o 
  -8   7   3     3515.06     3526.54    130.54 o 
  -7   7   3     1776.14     1743.80     35.67 o 
  -6   7   3      487.94      464.91     19.17 o 
  -5   7   3     3343.73     3181.75    108.37 o 
  -4   7   3    12044.37    11414.93    473.78 o 
  -3   7   3    13278.70    12687.61    622.18 o 
  -2   7   3    14576.18    14081.63    704.35 o 
  -1   7   3     5194.42     5093.58    194.46 o 
   0   7   3        2.56       18.22      6.18 o 
   1   7   3     1748.21     1637.58     59.18 o 
   2   7   3     9676.56     9804.30    287.06 o 
   3   7   3     9537.02     9904.94    307.12 o 
   4   7   3     9842.59    10117.79    765.98 o 
   5   7   3     5163.04     5198.58    395.03 o 
   6   7   3     4363.33     4122.45     26.40 o 
   7   7   3        1.44       36.31     15.29 o 
   8   7   3      759.85      731.75     18.22 o 
   9   7   3     2264.29     2184.37     23.17 o 
  10   7   3     5896.02     5410.38     30.70 o 
  11   7   3     4624.94     4486.04     29.86 o 
  12   7   3     1823.94     1773.10     25.66 o 
 -13   8   3     1019.66      997.64     22.39 o 
 -12   8   3     1090.26     1098.42     12.60 o 
 -11   8   3      718.58      737.01     10.99 o 
 -10   8   3      320.58      331.02     11.34 o 
  -9   8   3       65.60       78.42      9.96 o 
  -8   8   3     1886.84     1902.93     84.04 o 
  -7   8   3     1580.73     1607.08     55.34 o 
  -6   8   3     2105.40     1970.65     91.80 o 
  -5   8   3     4426.73     4123.92    168.47 o 
  -4   8   3      918.03      907.85     36.99 o 
  -3   8   3       31.73       38.70      7.37 o 
  -2   8   3     1785.83     1727.61    102.05 o 
  -1   8   3     6733.00     6526.87    339.17 o 
   0   8   3     8019.57     7987.43    372.78 o 
   1   8   3     2372.29     2368.60     73.49 o 
   2   8   3     1683.94     1738.66     47.52 o 
   3   8   3     1484.24     1613.12     43.64 o 
   4   8   3      245.67      263.31     26.47 o 
   5   8   3     1907.81     2017.84    130.82 o 
   6   8   3     1135.55     1088.04     17.30 o 
   7   8   3     2530.88     2380.78     22.90 o 
   8   8   3     2709.89     2482.22     20.32 o 
   9   8   3     2303.92     2099.54     22.85 o 
  10   8   3      202.41      210.08     20.08 o 
  11   8   3       79.87       75.19     21.67 o 
  12   8   3      706.44      662.41     23.32 o 
 -12   9   3       53.78       62.12     12.30 o 
 -11   9   3        0.48       14.96     11.33 o 
 -10   9   3       35.46       55.24     13.32 o 
  -9   9   3        1.73        8.66      9.40 o 
  -8   9   3      159.99      150.28      9.39 o 
  -7   9   3       59.23       76.12     13.22 o 
  -6   9   3        2.06        5.24      8.32 o 
  -5   9   3      157.64      164.11     13.09 o 
  -4   9   3       16.15       26.12     11.41 o 
  -3   9   3        4.96       19.49      6.87 o 
  -2   9   3       16.39       18.43      7.59 o 
  -1   9   3      203.41      216.18     12.89 o 
   0   9   3      110.51      114.48      6.62 o 
   1   9   3        8.75       10.01      6.60 o 
   2   9   3      135.87      156.81      8.69 o 
   3   9   3      122.57      128.57      6.43 o 
   4   9   3      166.46      220.42     32.68 o 
   5   9   3      150.11      179.22      9.72 o 
   6   9   3       17.12        2.87     10.51 o 
   7   9   3      149.50      132.28     15.30 o 
   8   9   3       44.01       66.90     12.74 o 
   9   9   3        4.53        1.59     13.38 o 
  10   9   3       80.51       65.00     21.67 o 
  11   9   3        5.09        7.96     22.61 o 
 -12  10   3     1428.42     1466.41     19.58 o 
 -11  10   3      754.09      784.15     13.45 o 
 -10  10   3        7.12       24.04     11.37 o 
  -9  10   3      287.12      300.06     19.39 o 
  -8  10   3     1437.99     1394.12     50.87 o 
  -7  10   3     2776.91     2762.42    117.86 o 
  -6  10   3     2520.39     2449.68    127.65 o 
  -5  10   3     1462.02     1423.53     52.74 o 
  -4  10   3      696.59      668.17     30.66 o 
  -3  10   3        5.02       15.87      5.54 o 
  -2  10   3     1264.16     1263.91     60.36 o 
  -1  10   3     3163.80     3097.58    138.18 o 
   0  10   3     3544.80     3558.68    125.79 o 
   1  10   3     4904.69     4918.79    219.11 o 
   2  10   3     3197.46     3119.35    113.04 o 
   3  10   3      493.58      543.43     20.34 o 
   4  10   3      147.75      154.80     14.98 o 
   5  10   3      802.48      875.99     60.28 o 
   6  10   3     3820.89     3646.16     24.64 o 
   7  10   3     2664.62     2487.16     22.57 o 
   8  10   3     1655.86     1551.18     18.29 o 
   9  10   3     1172.69     1137.58     17.92 o 
  10  10   3       70.25       91.12     22.30 o 
  11  10   3      237.64      246.76     24.87 o 
 -11  11   3     3062.76     3104.97     28.70 o 
 -10  11   3     2954.97     3022.90     58.11 o 
  -9  11   3     5207.45     5159.17     73.86 o 
  -8  11   3     2773.49     2751.12     67.65 o 
  -7  11   3     1180.94     1181.38     27.64 o 
  -6  11   3      255.65      260.84     10.72 o 
  -5  11   3     2410.11     2374.03     66.51 o 
  -4  11   3     7626.96     7370.09    205.39 o 
  -3  11   3     5931.01     5854.25    205.77 o 
  -2  11   3     6851.56     6757.22    296.24 o 
  -1  11   3     4053.97     3966.91    159.47 o 
   0  11   3      642.18      617.99     28.55 o 
   1  11   3       88.55       82.39     10.44 o 
   2  11   3     3482.61     3473.70    117.73 o 
   3  11   3     6054.55     6341.22    287.36 o 
   4  11   3     8076.88     8316.54    218.79 o 
   5  11   3     3120.96     3255.04    300.90 o 
   6  11   3     2274.22     2175.48     21.56 o 
   7  11   3      182.71      198.28     17.53 o 
   8  11   3     1167.19     1112.96     17.61 o 
   9  11   3     2161.82     2020.80     24.10 o 
  10  11   3     3235.73     3034.66     28.06 o 
 -10  12   3      120.40      117.81     11.27 o 
  -9  12   3      318.93      333.55     13.26 o 
  -8  12   3     2504.83     2487.77     51.68 o 
  -7  12   3     2413.77     2371.42     60.62 o 
  -6  12   3     2868.01     2796.02     84.79 o 
  -5  12   3     4229.87     4034.81    149.58 o 
  -4  12   3     1049.78     1041.81     41.40 o 
  -3  12   3       14.82       27.47      6.84 o 
  -2  12   3      824.35      828.73     31.53 o 
  -1  12   3     4335.38     4120.68    170.25 o 
   0  12   3     5889.69     5787.09    228.55 o 
   1  12   3     3134.56     3187.10    130.75 o 
   2  12   3     2018.47     2041.44    106.73 o 
   3  12   3     1060.35     1079.15     40.25 o 
   4  12   3      273.19      281.75     18.64 o 
   5  12   3     1667.01     1546.50     20.86 o 
   6  12   3     1414.72     1401.51     20.19 o 
   7  12   3     2900.29     2859.92     26.44 o 
   8  12   3     2162.35     2043.72     24.42 o 
   9  12   3     1418.47     1401.99     25.62 o 
  10  12   3       72.00       65.95     18.16 o 
 -10  13   3      170.63      164.44     11.90 o 
  -9  13   3      137.13      165.08     13.02 o 
  -8  13   3      181.00      199.10     14.08 o 
  -7  13   3       22.99       30.88      8.56 o 
  -6  13   3        0.66        7.24      9.15 o 
  -5  13   3       67.87       76.32      7.93 o 
  -4  13   3      323.41      292.04     11.74 o 
  -3  13   3      845.91      832.57     33.11 o 
  -2  13   3      643.06      612.61     27.93 o 
  -1  13   3       13.87       14.07      8.61 o 
   0  13   3        0.89        3.30      7.82 o 
   1  13   3      201.39      192.68      7.68 o 
   2  13   3      330.36      328.41     18.92 o 
   3  13   3      673.93      658.47     23.66 o 
   4  13   3      398.54      405.82     14.83 o 
   5  13   3      279.02      246.51     16.90 o 
   6  13   3      221.73      209.78     14.03 o 
   7  13   3       14.23       49.37     20.39 o 
   8  13   3       16.13       48.42     22.93 o 
   9  13   3      155.93      163.81     21.35 o 
  -9  14   3       40.04       48.51     10.79 o 
  -8  14   3      270.29      263.30     14.52 o 
  -7  14   3      401.69      395.74     15.47 o 
  -6  14   3      280.33      270.62     17.35 o 
  -5  14   3      230.68      236.51      9.28 o 
  -4  14   3      216.73      219.46     10.72 o 
  -3  14   3      139.95      138.98      9.24 o 
  -2  14   3      323.56      327.14     11.11 o 
  -1  14   3      593.28      613.00     11.43 o 
   0  14   3      814.00      845.79     40.07 o 
   1  14   3     1017.94     1003.34     47.29 o 
   2  14   3      737.28      721.45     29.66 o 
   3  14   3       79.48       92.60      9.79 o 
   4  14   3       17.07       25.69      9.14 o 
   5  14   3       56.08       60.85     14.02 o 
   6  14   3      884.08      838.15     20.78 o 
   7  14   3      630.27      602.22     18.20 o 
   8  14   3      373.72      362.36     22.97 o 
  -7  15   3      179.85      201.10     11.11 o 
  -6  15   3      143.89      157.73     10.21 o 
  -5  15   3      835.27      832.96     27.65 o 
  -4  15   3     2919.93     2811.97    104.81 o 
  -3  15   3     2049.79     2014.72     74.10 o 
  -2  15   3     2488.42     2570.27     43.50 o 
  -1  15   3     1434.59     1411.88     49.26 o 
   0  15   3       62.83       76.17      8.50 o 
   1  15   3      262.69      256.91     11.09 o 
   2  15   3     1825.81     1742.21     64.72 o 
   3  15   3     2852.01     2939.68    144.90 o 
   4  15   3     3751.29     3649.30     72.08 o 
   5  15   3     1410.72     1391.15     24.98 o 
   6  15   3     1291.14     1211.38     25.61 o 
   7  15   3        8.26       23.57     22.62 o 
  -6  16   3     2434.45     2430.73     69.89 o 
  -5  16   3     2628.46     2518.74     71.89 o 
  -4  16   3      661.86      697.72     22.93 o 
  -3  16   3       10.65       18.67     10.12 o 
  -2  16   3      165.26      165.17     10.25 o 
  -1  16   3     1818.02     1718.35     71.14 o 
   0  16   3     2966.22     2882.63    116.69 o 
   1  16   3     2659.67     2723.63    122.40 o 
   2  16   3     1984.11     1970.01     82.26 o 
   3  16   3      874.31      847.48     38.08 o 
   4  16   3      123.39      112.79     15.26 o 
   5  16   3     1183.78     1091.77     24.00 o 
  -4  17   3      666.88      648.44     29.17 o 
  -3  17   3     1221.03     1165.20     36.17 o 
  -2  17   3      885.11      844.87     42.50 o 
  -1  17   3      171.46      180.42     11.01 o 
   0  17   3       25.60       36.26     11.43 o 
   1  17   3       51.24       37.58     11.16 o 
   2  17   3      345.45      350.70     13.86 o 
   3  17   3      944.88      898.05     20.25 o 
 -14   0   4       17.64       28.35     24.85 o 
 -13   0   4     1091.34     1067.53     22.07 o 
 -12   0   4     4448.55     4583.31     28.23 o 
 -11   0   4     6353.77     6348.04     31.76 o 
 -10   0   4     6185.50     5652.02     26.54 o 
  -9   0   4      929.41     1007.34     27.20 o 
  -8   0   4     1786.81     1584.93     51.45 o 
  -7   0   4      638.60      612.72     28.29 o 
  -6   0   4     9469.22     9089.42     25.90 o 
  -5   0   4    19053.49    17774.10     97.85 o 
  -4   0   4    14735.47    14164.73    325.72 o 
  -3   0   4     9614.28     9156.29     30.27 o 
  -2   0   4     2006.67     1945.35     13.44 o 
  -1   0   4      770.15      693.34      9.93 o 
   0   0   4      919.96     1198.36     51.16 o 
   1   0   4    11131.14    11537.20    480.90 o 
   2   0   4    16594.82    17147.44    726.90 o 
   3   0   4     8383.34     8484.81    583.18 o 
   4   0   4     7569.73     7840.61    625.50 o 
   5   0   4    15537.42    15703.04   1262.54 o 
   6   0   4        8.08       19.11     16.24 o 
   7   0   4     2121.53     2058.56     27.70 o 
   8   0   4     5850.84     5670.83     40.31 o 
   9   0   4     5494.83     5145.24     39.20 o 
  10   0   4     3129.05     3031.91     33.58 o 
  11   0   4     1622.11     1693.39     84.02 o 
  12   0   4      499.10      520.33     31.12 o 
  13   0   4       81.09      112.97     20.95 o 
 -14   1   4     2102.70     2164.86     26.81 o 
 -13   1   4     3009.88     3111.27     18.42 o 
 -12   1   4     1308.33     1298.33     25.14 o 
 -11   1   4      414.70      397.69     10.26 o 
 -10   1   4      530.53      495.02     11.19 o 
  -9   1   4     3118.87     2923.71     44.11 o 
  -8   1   4     5428.74     5196.38     99.48 o 
  -7   1   4     6481.25     6099.07     89.36 o 
  -6   1   4     5920.62     5547.76     61.88 o 
  -5   1   4     1618.26     1606.36     15.79 o 
  -4   1   4      124.91      122.93      5.62 o 
  -3   1   4     1324.56     1371.22     11.60 o 
  -2   1   4     3754.64     3699.40     35.96 o 
  -1   1   4    11605.79    11092.25    197.68 o 
   0   1   4    13187.78    13177.78    126.76 o 
   1   1   4     8404.09     8683.79    148.93 o 
   2   1   4     1620.84     1529.49     33.12 o 
   3   1   4      197.73      200.68     11.28 o 
   4   1   4     1750.07     1878.99     73.51 o 
   5   1   4    11324.40    11709.03    477.93 o 
   6   1   4     7135.23     7409.65    406.21 o 
   7   1   4     7777.16     7521.01    127.28 o 
   8   1   4     2477.37     2403.40     20.36 o 
   9   1   4       22.57       24.57     13.11 o 
  10   1   4      523.28      537.10     13.95 o 
  11   1   4     1180.31     1174.29     26.60 o 
  12   1   4     2652.62     2844.34     87.39 o 
  13   1   4     3158.17     3518.16     94.08 o 
 -13   2   4       75.76       87.06     14.08 o 
 -12   2   4      215.49      243.94     11.64 o 
 -11   2   4      499.81      500.00     11.79 o 
 -10   2   4      330.36      334.66      8.97 o 
  -9   2   4      121.80      127.68     10.41 o 
  -8   2   4       32.48       33.75      6.96 o 
  -7   2   4      142.17      152.18      6.23 o 
  -6   2   4        7.27       16.33      5.29 o 
  -5   2   4        4.25       12.85      6.11 o 
  -4   2   4       76.20       84.88      6.07 o 
  -3   2   4        9.43       25.33      7.68 o 
  -2   2   4       18.46       30.70      5.76 o 
  -1   2   4        0.92       20.19      5.11 o 
   0   2   4       45.12       43.53      5.50 o 
   1   2   4      248.25      262.75      7.00 o 
   2   2   4      263.48      277.26      7.69 o 
   3   2   4       29.73       40.40      6.51 o 
   4   2   4        6.61       17.87      6.22 o 
   5   2   4        8.08      101.72     41.96 o 
   6   2   4        4.33       12.77      8.86 o 
   7   2   4       34.27       58.05     12.70 o 
   8   2   4       60.88       73.55     13.43 o 
   9   2   4      232.60      243.11     12.88 o 
  10   2   4      335.70      354.21     14.84 o 
  11   2   4      141.21      149.03     15.39 o 
  12   2   4       60.70       71.38     17.90 o 
 -13   3   4     1231.25     1309.13     67.21 o 
 -12   3   4      332.55      345.88     22.33 o 
 -11   3   4       99.26      112.69      9.06 o 
 -10   3   4      314.44      298.23      8.94 o 
  -9   3   4     1500.36     1459.42     15.55 o 
  -8   3   4     2661.04     2521.81     70.93 o 
  -7   3   4     1714.02     1634.24     43.74 o 
  -6   3   4      578.72      538.38     17.52 o 
  -5   3   4      256.70      264.91      9.24 o 
  -4   3   4      420.72      396.27     12.00 o 
  -3   3   4      907.16      910.66     10.96 o 
  -2   3   4     1353.02     1308.94     22.61 o 
  -1   3   4     3815.85     3643.92     64.01 o 
   0   3   4     1953.21     1982.84     33.09 o 
   1   3   4     1089.28     1123.24     37.71 o 
   2   3   4        7.03       15.77      7.01 o 
   3   3   4      361.76      341.92     11.29 o 
   4   3   4      475.49      506.51     13.23 o 
   5   3   4     5220.66     5456.63    227.88 o 
   6   3   4      665.59      722.57     40.86 o 
   7   3   4     1887.07     1893.76     22.51 o 
   8   3   4     1273.37     1236.48     21.47 o 
   9   3   4      386.34      367.26     17.23 o 
  10   3   4       86.27       81.89     20.39 o 
  11   3   4      335.75      321.83     21.69 o 
  12   3   4      869.66      867.12     26.21 o 
 -13   4   4      582.66      598.30     14.69 o 
 -12   4   4     3224.30     3277.16     72.59 o 
 -11   4   4     6184.23     6003.96    114.95 o 
 -10   4   4     7328.61     7036.31    115.51 o 
  -9   4   4     2018.47     2051.62     38.40 o 
  -8   4   4     2642.26     2498.23     65.30 o 
  -7   4   4       36.69       27.72      6.87 o 
  -6   4   4     3674.82     3605.98    150.64 o 
  -5   4   4     9558.57     9164.33    241.22 o 
  -4   4   4     9533.71     9233.70    214.76 o 
  -3   4   4    12034.34    11290.11    307.28 o 
  -2   4   4     4794.99     4720.11     98.04 o 
  -1   4   4     1071.63      973.93     21.82 o 
   0   4   4       54.94       97.26      5.78 o 
   1   4   4    13346.72    13590.63    504.82 o 
   2   4   4    18941.80    19146.12    842.68 o 
   3   4   4     9889.34    10031.71    501.49 o 
   4   4   4     5683.76     5915.93    396.99 o 
   5   4   4     9036.38     9043.07    523.09 o 
   6   4   4      154.10      146.70     10.25 o 
   7   4   4     2082.98     1997.66     22.53 o 
   8   4   4     5866.33     5421.68     31.76 o 
   9   4   4     7225.65     6742.43     36.18 o 
  10   4   4     4988.06     4551.76     32.53 o 
  11   4   4     2313.84     2172.36     27.33 o 
  12   4   4      458.86      430.13     24.57 o 
 -13   5   4     2616.73     2627.43    168.28 o 
 -12   5   4      726.20      761.48     17.94 o 
 -11   5   4       10.61       57.78     22.10 o 
 -10   5   4     1199.83     1175.11     10.08 o 
  -9   5   4     3892.07     3672.83     88.33 o 
  -8   5   4     5839.21     5738.08    116.05 o 
  -7   5   4     8573.53     8279.99    284.90 o 
  -6   5   4     8051.19     7623.29    193.55 o 
  -5   5   4      652.02      667.71     12.86 o 
  -4   5   4      973.62      984.14     25.41 o 
  -3   5   4     3535.83     3462.03     89.65 o 
  -2   5   4     5497.03     5326.47     93.49 o 
  -1   5   4     9082.10     8876.41    207.88 o 
   0   5   4    12297.47    12448.77    314.39 o 
   1   5   4     7581.85     7684.74    301.27 o 
   2   5   4     2435.89     2371.31     55.67 o 
   3   5   4       34.64       49.80      7.42 o 
   4   5   4      568.85      589.05     46.82 o 
   5   5   4     6742.62     6898.50    579.67 o 
   6   5   4     8298.39     8714.19    870.87 o 
   7   5   4     7093.08     6591.91     32.96 o 
   8   5   4     1851.63     1818.54     22.17 o 
   9   5   4       24.71       42.05     17.84 o 
  10   5   4      332.65      339.70     18.50 o 
  11   5   4      610.08      566.13     20.75 o 
  12   5   4     2192.51     2166.41     30.52 o 
 -13   6   4      183.47      186.27     13.39 o 
 -12   6   4      548.30      554.19     25.87 o 
 -11   6   4     1555.05     1547.76     19.43 o 
 -10   6   4     1452.54     1443.77     39.22 o 
  -9   6   4     1345.37     1323.33     15.49 o 
  -8   6   4       96.69      101.71      7.66 o 
  -7   6   4      177.30      185.23      7.52 o 
  -6   6   4      521.19      467.01     16.71 o 
  -5   6   4     2011.77     1981.58     88.02 o 
  -4   6   4     1805.58     1779.38     67.99 o 
  -3   6   4     3821.54     3736.65     55.50 o 
  -2   6   4     1062.52     1013.88     24.48 o 
  -1   6   4      683.90      684.48     23.35 o 
   0   6   4       22.31       31.04      6.45 o 
   1   6   4     1517.11     1604.27     61.80 o 
   2   6   4     3724.95     3889.05    147.05 o 
   3   6   4     3358.59     3464.58    131.17 o 
   4   6   4     2965.51     3046.75    318.32 o 
   5   6   4     1425.44     1522.85    155.66 o 
   6   6   4        0.77       10.06      7.32 o 
   7   6   4      795.41      746.93     14.71 o 
   8   6   4     1230.30     1159.90     21.14 o 
   9   6   4     1674.32     1644.73     23.42 o 
  10   6   4     1445.96     1426.63     23.71 o 
  11   6   4      370.69      385.98     22.01 o 
  12   6   4       88.11      108.01     23.90 o 
 -12   7   4        0.44       10.21     12.73 o 
 -11   7   4        8.88       21.29      9.91 o 
 -10   7   4       24.29       23.59     10.53 o 
  -9   7   4       11.05       13.25      9.70 o 
  -8   7   4      527.00      518.58      9.21 o 
  -7   7   4      822.82      794.90     28.61 o 
  -6   7   4      370.23      369.30      7.14 o 
  -5   7   4      468.03      473.94     14.84 o 
  -4   7   4      454.02      443.53     29.28 o 
  -3   7   4     1366.05     1332.77     31.60 o 
  -2   7   4     1193.63     1149.92     32.20 o 
  -1   7   4     1715.02     1674.17     57.62 o 
   0   7   4      663.44      688.11     23.43 o 
   1   7   4      902.69      897.04     36.10 o 
   2   7   4      257.55      283.44     11.62 o 
   3   7   4      113.98      123.43      7.53 o 
   4   7   4        4.99       22.94     12.58 o 
   5   7   4     2029.91     2116.65    264.09 o 
   6   7   4        8.19       13.70     10.59 o 
   7   7   4      117.12      110.90     16.25 o 
   8   7   4       91.48       96.87     17.84 o 
   9   7   4       66.67       73.28     17.52 o 
  10   7   4      155.88      150.44     20.08 o 
  11   7   4       49.23       46.83     22.62 o 
 -12   8   4     1440.30     1473.13     30.37 o 
 -11   8   4     2879.40     3004.89     68.64 o 
 -10   8   4     3384.36     3372.33     84.24 o 
  -9   8   4      760.43      798.30     28.25 o 
  -8   8   4      596.38      574.83     17.90 o 
  -7   8   4      190.08      191.43      9.11 o 
  -6   8   4     1615.70     1593.84     46.92 o 
  -5   8   4     3745.12     3577.71    171.37 o 
  -4   8   4     2996.01     2941.06     85.27 o 
  -3   8   4     6263.53     6048.05    211.62 o 
  -2   8   4     1835.13     1828.30     84.30 o 
  -1   8   4       13.49       11.06      6.16 o 
   0   8   4      164.34      178.15     21.63 o 
   1   8   4     4699.23     4760.77    230.63 o 
   2   8   4     6201.23     6421.10    169.63 o 
   3   8   4     3897.67     4063.12     94.52 o 
   4   8   4     1499.83     1638.02    158.89 o 
   5   8   4     2357.61     2437.28    268.12 o 
   6   8   4      106.04      120.09     11.03 o 
   7   8   4      305.16      303.97     18.18 o 
   8   8   4     1219.93     1172.66     21.45 o 
   9   8   4     2842.26     2722.95     26.43 o 
  10   8   4     2674.96     2496.43     26.40 o 
  11   8   4     1390.87     1384.39     27.22 o 
 -11   9   4      183.01      180.53     12.14 o 
 -10   9   4      392.68      421.03     13.93 o 
  -9   9   4     2397.71     2346.07     92.31 o 
  -8   9   4     4174.30     4111.67    134.88 o 
  -7   9   4     6892.36     6662.35    283.72 o 
  -6   9   4     7395.17     7134.08    216.81 o 
  -5   9   4     1692.68     1636.88     83.56 o 
  -4   9   4        4.82       21.86      8.21 o 
  -3   9   4      793.25      806.53     51.91 o 
  -2   9   4     4619.66     4415.56    191.25 o 
  -1   9   4     8741.96     8548.69    305.31 o 
   0   9   4    12468.20    12863.34    559.32 o 
   1   9   4     5455.83     5584.42    163.71 o 
   2   9   4      530.02      531.16     18.30 o 
   3   9   4      464.80      488.34     13.87 o 
   4   9   4     2064.03     2180.43    206.91 o 
   5   9   4     6214.59     6452.14    657.50 o 
   6   9   4     8382.83     8644.41    938.17 o 
   7   9   4     6180.02     5763.83     28.14 o 
   8   9   4     2529.57     2465.86     25.11 o 
   9   9   4       20.20       85.69     21.66 o 
  10   9   4      293.85      292.10     21.37 o 
 -11  10   4     1585.95     1644.37     37.46 o 
 -10  10   4     1300.47     1342.91     32.36 o 
  -9  10   4     1172.82     1161.75     22.91 o 
  -8  10   4      100.53      118.83     10.83 o 
  -7  10   4      322.16      325.28     13.55 o 
  -6  10   4     1589.31     1493.69     76.51 o 
  -5  10   4     4515.73     4351.47    187.03 o 
  -4  10   4     3040.80     2954.64    146.00 o 
  -3  10   4     3665.99     3562.30    198.24 o 
  -2  10   4      650.82      648.13     35.79 o 
  -1  10   4      201.34      207.02      7.02 o 
   0  10   4      135.38      139.43      6.61 o 
   1  10   4     1207.75     1274.53     42.83 o 
   2  10   4     2754.48     2897.85    104.21 o 
   3  10   4     2987.78     3031.29     90.58 o 
   4  10   4     3226.50     3399.24    256.13 o 
   5  10   4     1876.43     1970.21    205.14 o 
   6  10   4        7.49       16.91      9.10 o 
   7  10   4      674.75      671.79     20.44 o 
   8  10   4     1203.54     1164.89     21.13 o 
   9  10   4     1355.63     1274.60     23.38 o 
  10  10   4     1241.18     1190.91     26.56 o 
 -10  11   4       40.24       50.64     11.56 o 
  -9  11   4       77.58       89.21     14.04 o 
  -8  11   4       37.76       38.94     11.13 o 
  -7  11   4       59.63       63.28     10.67 o 
  -6  11   4      254.95      263.85     12.28 o 
  -5  11   4        4.15       16.37      9.54 o 
  -4  11   4      142.26      145.88      9.82 o 
  -3  11   4      181.57      189.46     10.99 o 
  -2  11   4       78.60       74.86      7.52 o 
  -1  11   4      182.51      195.70     11.96 o 
   0  11   4      435.22      442.70     15.66 o 
   1  11   4      135.43      143.24      7.72 o 
   2  11   4      242.18      236.31      8.33 o 
   3  11   4        2.50        2.84      7.93 o 
   4  11   4      136.90      136.08     11.60 o 
   5  11   4        9.81       16.14     12.01 o 
   6  11   4      668.02      720.98     55.10 o 
   7  11   4      217.39      195.11     14.98 o 
   8  11   4        7.72       23.89     18.79 o 
   9  11   4       59.94       43.33     17.20 o 
 -10  12   4      889.36      896.46     23.65 o 
  -9  12   4      380.67      412.69     17.68 o 
  -8  12   4      352.39      345.91     10.26 o 
  -7  12   4       10.04       16.94      9.68 o 
  -6  12   4      505.79      519.42     11.91 o 
  -5  12   4     2189.89     2136.20     71.81 o 
  -4  12   4     1825.19     1738.41     55.38 o 
  -3  12   4     4050.05     4003.98    135.49 o 
  -2  12   4      915.76      875.38     26.02 o 
  -1  12   4        1.77       11.48      7.86 o 
   0  12   4       55.28       69.42      8.09 o 
   1  12   4      776.22      750.40     36.82 o 
   2  12   4     1707.62     1723.13     40.40 o 
   3  12   4     2356.30     2381.63     85.00 o 
   4  12   4     1040.27     1136.63     98.23 o 
   5  12   4      831.29      832.55     63.61 o 
   6  12   4       56.83       47.79     18.48 o 
   7  12   4      121.77      136.07     21.35 o 
   8  12   4      299.92      332.28     22.96 o 
   9  12   4      884.02      809.85     23.97 o 
  -9  13   4     1446.71     1430.52     35.97 o 
  -8  13   4     2154.31     2178.86     77.06 o 
  -7  13   4     2949.48     2897.37    113.32 o 
  -6  13   4     2751.90     2654.29     87.25 o 
  -5  13   4      596.97      576.46     17.40 o 
  -4  13   4       10.81       28.69      8.11 o 
  -3  13   4      488.50      486.01     24.51 o 
  -2  13   4     3039.66     2981.49     91.44 o 
  -1  13   4     4067.97     4003.06    139.04 o 
   0  13   4     5194.69     5256.72    194.78 o 
   1  13   4     2113.74     2091.37     62.32 o 
   2  13   4      151.94      151.00      8.81 o 
   3  13   4      252.30      245.31     10.31 o 
   4  13   4      871.89      900.83     84.40 o 
   5  13   4     2155.71     2388.61    245.84 o 
   6  13   4     2945.91     2741.47     23.21 o 
   7  13   4     2022.04     1955.53     26.97 o 
   8  13   4     1364.21     1300.27     26.90 o 
  -8  14   4      404.23      409.44     11.52 o 
  -7  14   4        7.75        5.77     11.47 o 
  -6  14   4      655.18      674.74     21.89 o 
  -5  14   4     2724.11     2586.16     71.96 o 
  -4  14   4     2448.35     2391.67     93.61 o 
  -3  14   4     3468.06     3308.81    123.56 o 
  -2  14   4     1382.41     1378.45     46.38 o 
  -1  14   4      247.32      230.86      9.72 o 
   0  14   4      387.75      393.54     11.93 o 
   1  14   4     2149.45     2211.01     69.63 o 
   2  14   4     3619.20     3770.82    116.66 o 
   3  14   4     2958.19     2985.95     78.78 o 
   4  14   4     2125.04     2241.08    233.72 o 
   5  14   4      976.03      990.93     24.30 o 
   6  14   4        1.09       28.35     21.02 o 
   7  14   4      566.74      582.55     25.54 o 
  -6  15   4      568.93      553.79     11.43 o 
  -5  15   4       24.83       38.34     10.73 o 
  -4  15   4      137.26      135.99     10.03 o 
  -3  15   4       15.06       27.74     10.07 o 
  -2  15   4      589.80      563.93     26.75 o 
  -1  15   4      574.01      613.87     13.82 o 
   0  15   4      482.35      503.90     16.62 o 
   1  15   4      165.88      169.30     10.64 o 
   2  15   4      296.82      291.59     10.54 o 
   3  15   4        0.08        8.49     12.20 o 
   4  15   4       90.52       85.40     18.00 o 
   5  15   4      137.78      152.97     24.22 o 
  -4  16   4       29.44       36.41     10.02 o 
  -3  16   4      396.03      394.87     21.00 o 
  -2  16   4       11.46       15.87     10.02 o 
  -1  16   4       76.80       85.78     11.33 o 
   0  16   4       13.96       26.35     10.47 o 
   1  16   4       24.14       35.40     11.50 o 
   2  16   4       87.97      117.09     11.29 o 
   3  16   4      205.01      229.61     14.03 o 
 -13   1   5      638.38      646.85     18.17 o 
 -12   1   5     1441.07     1491.66     20.18 o 
 -11   1   5     1199.10     1144.13     15.47 o 
 -10   1   5      844.32      863.53     14.08 o 
  -9   1   5      794.64      751.86     12.82 o 
  -8   1   5      158.56      158.95      6.79 o 
  -7   1   5     1271.73     1228.92     12.81 o 
  -6   1   5     1705.05     1695.54      9.10 o 
  -5   1   5     2554.36     2490.70     15.57 o 
  -4   1   5    12577.45    11891.73    200.26 o 
  -3   1   5      758.49      799.68     16.58 o 
  -2   1   5       26.28       39.86      5.76 o 
  -1   1   5     1727.86     1684.10     21.61 o 
   0   1   5     3785.74     3778.06     61.82 o 
   1   1   5     5650.54     5629.63    138.94 o 
   2   1   5     5031.67     5104.92    173.47 o 
   3   1   5     4447.44     4683.24    181.84 o 
   4   1   5     4587.57     4609.07    193.67 o 
   5   1   5      600.22      636.98     23.29 o 
   6   1   5      122.27      139.49      8.84 o 
   7   1   5     1137.49     1105.00     17.42 o 
   8   1   5     2597.60     2466.26     22.05 o 
   9   1   5     3271.83     3138.91     24.60 o 
  10   1   5      720.04      711.98     24.73 o 
  11   1   5      125.03      129.02     16.62 o 
 -13   2   5     1017.04     1091.82     16.35 o 
 -12   2   5      124.71      170.25     37.60 o 
 -11   2   5      214.04      232.56     14.01 o 
 -10   2   5     4311.22     4121.01     67.34 o 
  -9   2   5     5770.84     5520.29    100.61 o 
  -8   2   5     7441.15     7002.58     88.18 o 
  -7   2   5     5979.02     5695.29     45.72 o 
  -6   2   5     2193.60     2102.40     15.72 o 
  -5   2   5     1040.75     1033.84     24.78 o 
  -4   2   5     2613.46     2557.83     56.28 o 
  -3   2   5     7081.87     6848.41    124.63 o 
  -2   2   5    13737.41    13465.25    207.61 o 
  -1   2   5    11770.46    11536.79    241.26 o 
   0   2   5     8298.47     7867.13    107.60 o 
   1   2   5     2296.82     2365.31     57.73 o 
   2   2   5       99.23      115.62      7.29 o 
   3   2   5     6363.62     6406.75    274.03 o 
   4   2   5    11186.52    11790.78    583.26 o 
   5   2   5     4498.08     4714.77    220.38 o 
   6   2   5     4389.97     4562.49    246.15 o 
   7   2   5     4250.29     4074.63     82.53 o 
   8   2   5      165.41      165.24     15.53 o 
   9   2   5      685.04      756.77     17.55 o 
  10   2   5      997.15      905.12     24.63 o 
  11   2   5     3884.17     3784.09     37.84 o 
 -12   3   5     3107.80     3258.59     25.30 o 
 -11   3   5     3212.06     3049.10     66.52 o 
 -10   3   5     2468.37     2407.58     40.44 o 
  -9   3   5     1080.75     1010.69     16.32 o 
  -8   3   5      442.33      443.82     12.68 o 
  -7   3   5     2548.87     2505.75     40.64 o 
  -6   3   5     3368.35     3252.09     42.90 o 
  -5   3   5     5252.75     4981.11     60.61 o 
  -4   3   5    17691.08    16713.35    295.39 o 
  -3   3   5     3112.88     3077.95     32.81 o 
  -2   3   5      449.62      431.65     16.50 o 
  -1   3   5      183.15      194.67      7.06 o 
   0   3   5     3781.46     3856.47    107.33 o 
   1   3   5     9829.89     9635.91    298.26 o 
   2   3   5     8537.63     8756.39    357.53 o 
   3   3   5     5279.84     5442.42    245.71 o 
   4   3   5     2067.64     2048.91     95.25 o 
   5   3   5     1604.08     1723.42     88.07 o 
   6   3   5      655.72      710.52     45.61 o 
   7   3   5     1623.24     1787.07    179.57 o 
   8   3   5     3847.89     3578.20     29.48 o 
   9   3   5     5106.91     4797.72     33.85 o 
  10   3   5     1355.59     1263.86     25.94 o 
  11   3   5      348.51      311.94     24.88 o 
 -12   4   5       35.76       51.07     11.38 o 
 -11   4   5       18.39       24.60     10.81 o 
 -10   4   5       30.62       37.41     10.59 o 
  -9   4   5      377.38      362.96     13.49 o 
  -8   4   5      251.30      268.61      8.83 o 
  -7   4   5      295.66      291.32      7.87 o 
  -6   4   5      256.94      249.46      8.28 o 
  -5   4   5       56.77       54.52      8.42 o 
  -4   4   5       28.90       49.04      7.12 o 
  -3   4   5     2959.23     2864.11     40.34 o 
  -2   4   5     3224.28     3095.80     53.01 o 
  -1   4   5     1100.82     1096.62     31.58 o 
   0   4   5       28.43       33.84      6.91 o 
   1   4   5      220.45      203.81      7.41 o 
   2   4   5        2.96       12.60      7.34 o 
   3   4   5      541.43      558.33     25.50 o 
   4   4   5     1641.99     1717.28    100.82 o 
   5   4   5      662.41      727.93     62.00 o 
   6   4   5      824.23      860.98     82.19 o 
   7   4   5      387.38      440.18     41.32 o 
   8   4   5      160.04      193.48     18.81 o 
   9   4   5        0.54       12.74     19.75 o 
  10   4   5      195.66      193.49     21.36 o 
  11   4   5      165.42      155.54     23.90 o 
 -12   5   5      640.89      683.74     13.00 o 
 -11   5   5      544.33      536.94     11.30 o 
 -10   5   5      268.93      277.31      9.76 o 
  -9   5   5      375.10      368.77     10.02 o 
  -8   5   5      107.18      117.24     11.41 o 
  -7   5   5      875.25      846.36     22.24 o 
  -6   5   5      852.93      847.47     18.97 o 
  -5   5   5      265.89      264.60      8.44 o 
  -4   5   5     3436.37     3328.05     37.96 o 
  -3   5   5       79.66       88.49      7.02 o 
  -2   5   5      139.11      139.85      8.27 o 
  -1   5   5       84.63      101.07      6.17 o 
   0   5   5      497.71      495.00     17.44 o 
   1   5   5      922.33      970.44     30.56 o 
   2   5   5      771.05      795.85     39.95 o 
   3   5   5      624.28      681.98     15.59 o 
   4   5   5     1891.96     1953.26    102.87 o 
   5   5   5      475.59      476.99     45.82 o 
   6   5   5       26.55       39.02     11.94 o 
   7   5   5      421.70      470.29     42.12 o 
   8   5   5      695.33      646.32     18.85 o 
   9   5   5      909.95      868.71     23.02 o 
  10   5   5      269.08      251.26     23.60 o 
  11   5   5       49.11       68.17     23.89 o 
 -12   6   5       85.49       98.01     12.17 o 
 -11   6   5      122.76      128.34     15.15 o 
 -10   6   5     1885.65     1863.86     44.58 o 
  -9   6   5     2661.25     2622.15     69.16 o 
  -8   6   5     3934.52     3807.50     85.74 o 
  -7   6   5     3313.54     3233.97     78.29 o 
  -6   6   5     1215.29     1180.31     36.42 o 
  -5   6   5      200.17      214.51      8.64 o 
  -4   6   5     2979.91     2895.81     47.02 o 
  -3   6   5     6827.55     6597.00    105.82 o 
  -2   6   5     9427.81     9388.67    204.98 o 
  -1   6   5     6865.70     6944.95    238.74 o 
   0   6   5     3804.74     3796.98     64.32 o 
   1   6   5      730.90      786.58     19.13 o 
   2   6   5        2.21       19.63      7.33 o 
   3   6   5     2398.84     2534.05    134.45 o 
   4   6   5     7300.60     7934.00    767.53 o 
   5   6   5     4839.24     5169.06    428.44 o 
   6   6   5     5252.14     5401.06    621.83 o 
   7   6   5     3740.22     3942.45    425.34 o 
   8   6   5      218.32      199.58     19.45 o 
   9   6   5      501.43      507.17     21.70 o 
  10   6   5      661.65      615.39     21.72 o 
  11   6   5     2128.03     2015.93     29.86 o 
 -11   7   5     3394.23     3356.48     23.12 o 
 -10   7   5     2177.94     2128.22     69.06 o 
  -9   7   5      696.85      676.02     12.59 o 
  -8   7   5      270.06      293.00     13.17 o 
  -7   7   5     2143.25     2051.48     71.78 o 
  -6   7   5     3927.17     3834.54    120.02 o 
  -5   7   5     5753.85     5668.62    212.49 o 
  -4   7   5    12412.71    12083.87    295.29 o 
  -3   7   5     2262.81     2241.06     39.21 o 
  -2   7   5      183.16      173.45      8.09 o 
  -1   7   5      132.72      157.71     12.61 o 
   0   7   5     3758.95     3917.24    126.87 o 
   1   7   5     9939.60     9782.32    398.59 o 
   2   7   5     8356.38     8768.84    310.82 o 
   3   7   5     5480.07     5672.15    367.62 o 
   4   7   5     1814.53     1836.24    177.86 o 
   5   7   5      363.31      395.76     61.42 o 
   6   7   5      581.49      596.10     81.44 o 
   7   7   5     2026.44     2198.31    203.41 o 
   8   7   5     4318.12     4036.02     28.21 o 
   9   7   5     4760.53     4478.35     30.52 o 
  10   7   5     1354.04     1249.76     24.02 o 
 -11   8   5      123.79      131.36     11.97 o 
 -10   8   5      672.01      673.16     13.41 o 
  -9   8   5     2770.54     2711.84     36.89 o 
  -8   8   5     2095.90     2015.06     50.97 o 
  -7   8   5     1512.04     1433.66     55.48 o 
  -6   8   5      645.29      645.76     20.07 o 
  -5   8   5      161.22      172.34     16.43 o 
  -4   8   5        3.38       10.36      9.57 o 
  -3   8   5     2976.92     2973.37     38.76 o 
  -2   8   5     4173.94     4002.84     97.07 o 
  -1   8   5     3172.03     3164.64     88.91 o 
   0   8   5      953.09     1001.20     26.72 o 
   1   8   5     1048.86     1067.71     39.06 o 
   2   8   5        9.08       19.42      8.76 o 
   3   8   5     1574.82     1673.24     75.05 o 
   4   8   5     3643.85     3839.59    350.86 o 
   5   8   5     1056.96     1186.80     86.26 o 
   6   8   5      908.45      955.46     78.67 o 
   7   8   5      317.32      373.39     60.60 o 
   8   8   5       98.31       88.58     20.39 o 
   9   8   5       25.74       41.73     21.98 o 
  10   8   5      803.19      784.06     24.60 o 
 -10   9   5        4.26       24.25     12.90 o 
  -9   9   5       79.47       81.17     11.95 o 
  -8   9   5       15.69       27.70     10.94 o 
  -7   9   5      225.23      212.77     10.80 o 
  -6   9   5      139.67      140.61      9.81 o 
  -5   9   5      124.28      130.86      9.48 o 
  -4   9   5       78.83      104.34     10.33 o 
  -3   9   5       93.96       99.10      7.81 o 
  -2   9   5      169.07      176.09      9.06 o 
  -1   9   5      119.28      130.70      9.07 o 
   0   9   5        0.03        0.32      8.50 o 
   1   9   5       12.95       27.46      9.25 o 
   2   9   5        2.13        4.36      7.36 o 
   3   9   5       35.22       41.05      8.67 o 
   4   9   5      286.26      323.98     72.24 o 
   5   9   5      196.52      187.01     17.85 o 
   6   9   5        0.70        6.01     10.54 o 
   7   9   5       38.86       50.01     21.03 o 
   8   9   5       14.67       27.39     19.43 o 
   9   9   5        7.32       22.62     21.34 o 
 -10  10   5      955.91      950.07     26.59 o 
  -9  10   5     1754.14     1735.78     58.96 o 
  -8  10   5     2450.89     2428.09     56.07 o 
  -7  10   5     1403.70     1334.81     72.64 o 
  -6  10   5      390.82      400.74     21.66 o 
  -5  10   5       28.22       35.05      9.79 o 
  -4  10   5      655.51      643.60     28.04 o 
  -3  10   5     1506.50     1457.71     48.76 o 
  -2  10   5     2264.82     2193.64     59.12 o 
  -1  10   5     2491.41     2507.97     91.61 o 
   0  10   5     1650.55     1625.91     40.44 o 
   1  10   5      207.47      218.34      8.84 o 
   2  10   5       21.30       35.76      9.12 o 
   3  10   5      413.13      425.62     21.12 o 
   4  10   5     2424.66     2589.57    293.75 o 
   5  10   5     1618.03     1703.87    181.38 o 
   6  10   5     1771.46     1843.75    227.82 o 
   7  10   5      970.86      889.93     23.98 o 
   8  10   5       73.59       95.26     20.39 o 
   9  10   5      242.20      256.32     25.50 o 
  -9  11   5      357.35      368.32     13.18 o 
  -8  11   5       40.44       59.37     11.87 o 
  -7  11   5     1194.60     1163.15     60.51 o 
  -6  11   5     3330.76     3221.10    138.02 o 
  -5  11   5     4584.36     4511.25    254.23 o 
  -4  11   5     6538.29     6317.10    223.74 o 
  -3  11   5     1059.45     1051.01     34.11 o 
  -2  11   5        1.33       10.93      9.25 o 
  -1  11   5      358.49      357.23      8.24 o 
   0  11   5     2875.96     2909.89     49.27 o 
   1  11   5     6154.83     6229.00    251.63 o 
   2  11   5     5065.18     5256.03    175.58 o 
   3  11   5     4118.79     4408.05    388.72 o 
   4  11   5     1820.73     1873.61    210.09 o 
   5  11   5        8.75       22.03     13.37 o 
   6  11   5      338.37      353.90     53.11 o 
   7  11   5     2098.54     1965.22     26.98 o 
   8  11   5     3587.49     3410.95     31.00 o 
  -8  12   5     1851.56     1799.74     62.38 o 
  -7  12   5     1484.14     1456.13     62.25 o 
  -6  12   5      424.93      420.81     32.63 o 
  -5  12   5       20.28       37.25     11.46 o 
  -4  12   5      176.08      184.40     15.74 o 
  -3  12   5     2794.93     2766.24     82.50 o 
  -2  12   5     3267.01     3242.55     88.86 o 
  -1  12   5     3080.94     3082.18     85.72 o 
   0  12   5     1273.67     1344.76     40.22 o 
   1  12   5      923.61      929.31     23.77 o 
   2  12   5       25.63       40.79      8.06 o 
   3  12   5     1098.10     1177.82     94.24 o 
   4  12   5     3309.14     3419.23    337.07 o 
   5  12   5     1779.69     1902.48    199.38 o 
   6  12   5     1771.96     1970.06    235.11 o 
   7  12   5      789.23      767.09     19.49 o 
  -7  13   5       46.49       50.36      9.99 o 
  -6  13   5       90.07      106.67      9.95 o 
  -5  13   5      594.81      603.43     26.04 o 
  -4  13   5      291.81      295.38     13.92 o 
  -3  13   5      533.80      524.08     22.78 o 
  -2  13   5       22.50       36.80      8.86 o 
  -1  13   5       42.59       46.59      9.80 o 
   0  13   5       47.70       54.97      9.00 o 
   1  13   5      219.00      223.04      8.91 o 
   2  13   5      473.57      495.00     11.57 o 
   3  13   5      356.35      371.71     58.21 o 
   4  13   5       66.68       67.59     16.22 o 
   5  13   5       13.14       21.96     16.21 o 
   6  13   5       93.21       83.80     21.67 o 
  -6  14   5       39.39       56.23     11.41 o 
  -5  14   5        3.71       16.20     11.86 o 
  -4  14   5       93.12       90.40     10.81 o 
  -3  14   5      174.67      189.05     10.18 o 
  -2  14   5      339.41      349.39     15.33 o 
  -1  14   5      643.04      688.16     24.57 o 
   0  14   5      469.96      498.28     16.26 o 
   1  14   5        7.03       38.35     11.99 o 
   2  14   5        2.18       12.99     12.32 o 
   3  14   5       74.89      128.15     11.71 o 
   4  14   5      648.62      697.68     86.54 o 
   5  14   5      374.65      362.99     19.46 o 
  -4  15   5     2169.60     2039.17     60.37 o 
  -3  15   5      588.02      569.00     16.23 o 
  -2  15   5       65.16       63.12     10.82 o 
  -1  15   5       21.02       36.07     10.71 o 
   0  15   5      788.61      834.36     22.18 o 
   1  15   5     2035.46     2106.71     81.99 o 
   2  15   5     1700.67     1726.36     65.91 o 
   3  15   5     1407.13     1340.16     28.18 o 
 -12   0   6     2315.15     2272.50     29.56 o 
 -11   0   6     1971.84     1865.69     24.72 o 
 -10   0   6      663.16      644.23     18.20 o 
  -9   0   6        9.05       12.48     11.88 o 
  -8   0   6     1687.18     1593.37     20.70 o 
  -7   0   6     4036.65     3932.70     78.35 o 
  -6   0   6     5949.20     5723.86     19.32 o 
  -5   0   6    11461.40    10918.87     88.58 o 
  -4   0   6      262.07      273.27     29.34 o 
  -3   0   6      791.22      768.18     10.56 o 
  -2   0   6      106.16      116.90     14.98 o 
  -1   0   6     5133.07     5105.76     51.19 o 
   0   0   6    11976.00    11581.13    533.38 o 
   1   0   6     3834.01     4133.75    232.13 o 
   2   0   6     4479.57     4343.97    263.42 o 
   3   0   6     3328.80     3416.82    220.04 o 
   4   0   6      126.99      155.48     11.94 o 
   5   0   6      530.89      583.06     51.89 o 
   6   0   6     3196.77     3549.18    376.28 o 
   7   0   6     8014.89     7709.86     46.46 o 
   8   0   6     7977.16     7447.43     48.70 o 
   9   0   6     2220.26     2095.69     34.71 o 
  10   0   6     1390.88     1445.59     37.47 o 
 -12   1   6      361.76      381.10     19.14 o 
 -11   1   6     1201.29     1186.83     12.27 o 
 -10   1   6     2177.91     2083.78     30.08 o 
  -9   1   6     4647.56     4425.54     39.98 o 
  -8   1   6     4531.83     4303.31     26.57 o 
  -7   1   6      945.15      907.34      9.19 o 
  -6   1   6      325.58      310.70      8.03 o 
  -5   1   6     1888.96     1856.21     45.84 o 
  -4   1   6     3421.96     3327.89     39.93 o 
  -3   1   6     4919.82     4775.41     99.55 o 
  -2   1   6     7741.19     7659.33    131.40 o 
  -1   1   6     2985.60     2936.33     40.67 o 
   0   1   6      133.88      154.35      6.85 o 
   1   1   6       54.88       69.24      7.28 o 
   2   1   6     1470.62     1531.23     39.33 o 
   3   1   6     2966.62     3167.13    123.64 o 
   4   1   6     4575.23     4797.28    250.83 o 
   5   1   6     4935.67     5189.13    251.34 o 
   6   1   6     1436.77     1563.65     94.40 o 
   7   1   6        2.23       15.14     11.58 o 
   8   1   6      283.27      295.36     17.93 o 
   9   1   6      463.97      431.60     19.92 o 
  10   1   6     2586.81     2656.55     80.67 o 
 -11   2   6        3.10       26.39     11.63 o 
 -10   2   6       41.87       53.23      9.84 o 
  -9   2   6        0.11       -5.58      9.80 o 
  -8   2   6      197.70      210.01      7.90 o 
  -7   2   6      439.37      433.43      7.41 o 
  -6   2   6      354.69      338.73      8.04 o 
  -5   2   6       25.71       37.27      6.78 o 
  -4   2   6       19.80       25.70      6.38 o 
  -3   2   6       66.35       86.58      5.97 o 
  -2   2   6       57.46       68.52      6.35 o 
  -1   2   6        7.04       19.51      6.51 o 
   0   2   6      118.50      141.80     10.99 o 
   1   2   6      117.30      142.91      7.59 o 
   2   2   6      343.09      360.07     11.88 o 
   3   2   6      551.03      550.46     24.25 o 
   4   2   6      148.54      168.22      8.69 o 
   5   2   6        0.35        9.38      8.96 o 
   6   2   6       72.58       88.05      9.30 o 
   7   2   6        7.47       27.40     11.65 o 
   8   2   6       44.22       63.23     17.25 o 
   9   2   6       83.88       84.12     23.90 o 
  10   2   6       44.26       39.82     24.21 o 
 -11   3   6      270.00      250.83     12.53 o 
 -10   3   6      596.75      616.84     21.67 o 
  -9   3   6     1889.42     1896.91     38.19 o 
  -8   3   6     1286.38     1178.27     22.61 o 
  -7   3   6      226.47      251.97      9.99 o 
  -6   3   6      146.89      154.63      7.33 o 
  -5   3   6      249.02      255.02     10.37 o 
  -4   3   6     1093.31     1099.15     46.66 o 
  -3   3   6     1237.19     1197.14     24.79 o 
  -2   3   6     3539.91     3485.23     48.31 o 
  -1   3   6     1807.39     1766.47     38.05 o 
   0   3   6      328.26      368.14      9.49 o 
   1   3   6      240.51      206.44     13.44 o 
   2   3   6      252.89      268.74     12.34 o 
   3   3   6      901.77      958.15     44.10 o 
   4   3   6     2649.41     2689.94    139.71 o 
   5   3   6     1634.31     1769.74     94.87 o 
   6   3   6      577.36      648.83     55.46 o 
   7   3   6       22.04       27.40     12.46 o 
   8   3   6       24.49       36.95     20.07 o 
   9   3   6       44.08       41.10     22.94 o 
  10   3   6      981.85      968.13     28.46 o 
 -11   4   6     1703.56     1715.88     22.70 o 
 -10   4   6      608.55      599.77     19.22 o 
  -9   4   6       28.72       41.46     13.53 o 
  -8   4   6     2985.60     2945.00     60.58 o 
  -7   4   6     5867.66     5622.09    137.77 o 
  -6   4   6     7135.94     6889.60    132.16 o 
  -5   4   6    10456.89    10160.83     82.84 o 
  -4   4   6      302.50      312.22     16.11 o 
  -3   4   6      466.25      470.07     11.69 o 
  -2   4   6      204.37      219.74      7.87 o 
  -1   4   6     4708.48     4694.20    111.08 o 
   0   4   6    11270.07    10923.91    372.69 o 
   1   4   6     4936.60     5136.27    166.62 o 
   2   4   6     5274.67     5202.49    214.97 o 
   3   4   6     2696.10     2740.57    129.19 o 
   4   4   6        2.07       10.62      8.15 o 
   5   4   6      878.41      947.30     52.39 o 
   6   4   6     2735.27     3047.42    294.31 o 
   7   4   6     4737.48     5083.13    559.98 o 
   8   4   6     4129.03     3851.18     31.42 o 
   9   4   6      870.21      882.14     25.25 o 
  10   4   6      628.77      631.86     24.90 o 
 -11   5   6     1508.97     1526.20     62.29 o 
 -10   5   6     2095.56     2097.18     62.58 o 
  -9   5   6     3413.62     3318.98     74.29 o 
  -8   5   6     4136.96     3994.60     98.65 o 
  -7   5   6     1505.16     1483.89     22.44 o 
  -6   5   6        2.86       16.87      9.05 o 
  -5   5   6     1158.28     1130.93     33.93 o 
  -4   5   6     2239.34     2230.49     44.74 o 
  -3   5   6     5093.26     5034.16     43.39 o 
  -2   5   6     6918.52     6826.23     81.03 o 
  -1   5   6     3157.05     3134.48     74.13 o 
   0   5   6      180.26      198.70      7.71 o 
   1   5   6      170.29      180.14      7.79 o 
   2   5   6     1496.71     1558.92     70.93 o 
   3   5   6     3415.54     3618.48    159.15 o 
   4   5   6     3975.26     4263.88    241.72 o 
   5   5   6     7817.37     8040.63    730.62 o 
   6   5   6     3428.03     3642.07    394.36 o 
   7   5   6      305.58      326.78     15.63 o 
   8   5   6      192.36      205.60     19.44 o 
   9   5   6      854.63      733.77     22.05 o 
 -10   6   6      394.04      419.64     14.70 o 
  -9   6   6        2.45       12.58     11.62 o 
  -8   6   6      851.95      862.91     20.45 o 
  -7   6   6     2162.39     2093.15     90.89 o 
  -6   6   6     2416.73     2320.00     82.02 o 
  -5   6   6      650.37      632.29     15.34 o 
  -4   6   6      327.10      321.91     10.97 o 
  -3   6   6       72.12       79.13      7.99 o 
  -2   6   6      152.89      160.21      8.38 o 
  -1   6   6     1541.88     1572.21     47.00 o 
   0   6   6     2162.71     2157.74     82.47 o 
   1   6   6      730.13      768.55     25.88 o 
   2   6   6      645.72      664.00     25.40 o 
   3   6   6      781.45      826.12     31.47 o 
   4   6   6       33.97       53.10     11.14 o 
   5   6   6      317.01      317.37     18.66 o 
   6   6   6     1536.40     1639.05    127.76 o 
   7   6   6      638.11      675.13     94.05 o 
   8   6   6      764.16      716.94     23.32 o 
   9   6   6      522.54      527.58     24.89 o 
 -10   7   6      116.52      135.19     11.43 o 
  -9   7   6      336.68      360.27     18.84 o 
  -8   7   6       32.41       49.44     11.20 o 
  -7   7   6       75.41       89.60      9.44 o 
  -6   7   6       32.07       44.14      9.83 o 
  -5   7   6       61.95       65.59      9.18 o 
  -4   7   6      355.90      354.10     13.15 o 
  -3   7   6      304.57      307.19     13.76 o 
  -2   7   6      649.89      654.31     10.44 o 
  -1   7   6       84.40       92.57      8.11 o 
   0   7   6      165.37      175.05      9.81 o 
   1   7   6       59.11       61.26      8.65 o 
   2   7   6      520.73      550.33     22.68 o 
   3   7   6      306.19      356.74     20.26 o 
   4   7   6      667.15      655.95     60.86 o 
   5   7   6       65.02       87.38     15.45 o 
   6   7   6       40.55       60.27     12.61 o 
   7   7   6        1.60        8.76     15.09 o 
   8   7   6       59.96       72.00     21.03 o 
   9   7   6       47.37       49.06     25.17 o 
 -10   8   6      357.18      380.81     13.86 o 
  -9   8   6       16.74       28.96     10.90 o 
  -8   8   6     1387.82     1469.06     54.25 o 
  -7   8   6     1974.83     1931.06    100.04 o 
  -6   8   6     2406.99     2384.50     89.93 o 
  -5   8   6     4419.60     4285.95    136.84 o 
  -4   8   6      368.52      370.84     10.42 o 
  -3   8   6      499.76      496.98     17.10 o 
  -2   8   6        7.04       37.80      8.36 o 
  -1   8   6     1399.75     1486.05     40.11 o 
   0   8   6     4305.89     4342.03    168.09 o 
   1   8   6     2616.91     2771.01     94.78 o 
   2   8   6     3639.45     3669.96    113.95 o 
   3   8   6     1873.95     2008.95     68.98 o 
   4   8   6        4.13        9.83     12.14 o 
   5   8   6      312.09      365.81     58.52 o 
   6   8   6     1324.63     1503.90    167.17 o 
   7   8   6     1937.52     2196.11    195.32 o 
   8   8   6     1977.21     1842.00     26.64 o 
  -9   9   6     3483.45     3511.87    123.59 o 
  -8   9   6     3491.19     3518.00    131.18 o 
  -7   9   6     1001.68     1031.02     49.99 o 
  -6   9   6        7.06        9.20     11.63 o 
  -5   9   6     2240.34     2216.82     75.47 o 
  -4   9   6     3203.59     3270.24     93.25 o 
  -3   9   6     5841.91     5848.10    167.77 o 
  -2   9   6     6093.73     6101.37    271.77 o 
  -1   9   6     3889.32     3881.21    116.08 o 
   0   9   6      706.06      749.36     34.51 o 
   1   9   6       74.50       71.99      9.63 o 
   2   9   6     1697.02     1723.59     52.22 o 
   3   9   6     4429.97     4744.37    173.89 o 
   4   9   6     2915.12     3074.73    321.78 o 
   5   9   6     4798.83     5021.04    473.20 o 
   6   9   6     1406.17     1606.73    196.19 o 
   7   9   6       41.40       45.05     15.69 o 
  -8  10   6      457.99      451.11     38.07 o 
  -7  10   6     1334.13     1335.96     62.10 o 
  -6  10   6     2042.00     2071.03     81.48 o 
  -5  10   6     1118.82     1146.63     39.70 o 
  -4  10   6      817.26      803.10     36.22 o 
  -3  10   6      278.09      281.99      8.73 o 
  -2  10   6      130.22      145.80      9.23 o 
  -1  10   6     1651.19     1650.48     45.83 o 
   0  10   6     2678.74     2704.22    106.58 o 
   1  10   6     1313.36     1389.47     51.18 o 
   2  10   6     1009.93     1067.37     24.54 o 
   3  10   6      930.45      975.41     86.65 o 
   4  10   6      165.66      191.40     12.59 o 
   5  10   6      144.30      138.81     15.66 o 
   6  10   6     1804.11     1961.33    203.53 o 
   7  10   6     1437.38     1607.25    208.02 o 
  -7  11   6       13.13       12.21     13.14 o 
  -6  11   6       26.97       36.68     12.12 o 
  -5  11   6      233.31      235.59     11.13 o 
  -4  11   6        2.95        9.09     11.06 o 
  -3  11   6       78.03       78.60      9.61 o 
  -2  11   6       52.70       44.79     10.69 o 
  -1  11   6        1.21        1.93      9.31 o 
   0  11   6        4.25        5.76     10.00 o 
   1  11   6      104.57      121.01      9.58 o 
   2  11   6        3.23       20.46     11.44 o 
   3  11   6       60.60       85.08     14.60 o 
   4  11   6        9.52       13.33     12.09 o 
   5  11   6      188.03      181.11     41.28 o 
   6  11   6       19.99       17.10     16.01 o 
  -6  12   6      512.50      554.81     38.11 o 
  -5  12   6     1572.93     1505.59     88.31 o 
  -4  12   6      301.97      332.75     11.26 o 
  -3  12   6      100.12      122.13     11.98 o 
  -2  12   6      155.72      161.77      8.91 o 
  -1  12   6     1000.91     1029.22     23.93 o 
   0  12   6     1576.47     1601.17     38.91 o 
   1  12   6      694.68      750.84     30.75 o 
   2  12   6      778.62      830.11     24.36 o 
   3  12   6      265.57      279.22     30.29 o 
   4  12   6      164.79      180.86     15.79 o 
   5  12   6      189.28      203.52     40.48 o 
  -5  13   6      730.18      784.47     16.82 o 
  -4  13   6     1133.13     1132.96     44.97 o 
  -3  13   6     2487.90     2441.19     51.39 o 
  -2  13   6     2586.02     2690.46     65.53 o 
  -1  13   6     2046.22     2163.28     58.90 o 
   0  13   6      610.65      626.34     24.84 o 
   1  13   6        0.25        6.97     12.23 o 
   2  13   6      724.20      735.29     14.40 o 
   3  13   6     2684.24     2768.50    312.31 o 
  -1  14   6     1296.87     1306.65     29.06 o 
   0  14   6     2660.14     2518.44     23.42 o 
 -10   1   7      122.40      134.01     13.18 o 
  -9   1   7     1316.84     1321.16     19.09 o 
  -8   1   7      776.38      732.43     14.00 o 
  -7   1   7     2192.27     2169.44     11.40 o 
  -6   1   7     2201.56     2148.19     35.97 o 
  -5   1   7     1238.22     1200.34     28.84 o 
  -4   1   7      437.30      426.42      8.89 o 
  -3   1   7       10.92       21.75      7.99 o 
  -2   1   7     1153.84     1159.06     22.69 o 
  -1   1   7     3546.74     3385.27     59.91 o 
   0   1   7     1806.13     1916.44     34.58 o 
   1   1   7     2504.70     2463.73     68.82 o 
   2   1   7      313.13      341.16     20.03 o 
   3   1   7        0.65       12.76      8.65 o 
   4   1   7      626.66      668.53     30.75 o 
   5   1   7     1089.97     1207.45     63.83 o 
   6   1   7     1666.35     1804.49    115.73 o 
   7   1   7     1990.64     2098.13    150.89 o 
   8   1   7      541.66      548.86     25.85 o 
 -10   2   7     3463.68     3428.08     17.31 o 
  -9   2   7     1602.90     1522.78     32.66 o 
  -8   2   7      750.20      768.39     10.11 o 
  -7   2   7       57.58       62.68      9.33 o 
  -6   2   7      546.53      535.89      9.12 o 
  -5   2   7     4643.80     4465.81     55.70 o 
  -4   2   7     7334.20     6877.81    124.56 o 
  -3   2   7     4819.29     4671.81     52.43 o 
  -2   2   7     3029.42     3006.41     65.91 o 
  -1   2   7     1260.61     1225.12     37.27 o 
   0   2   7      122.39      112.07      8.30 o 
   1   2   7     2567.71     2556.48     72.75 o 
   2   2   7     7140.57     7262.75    335.29 o 
   3   2   7     5540.89     5794.01    288.64 o 
   4   2   7     6351.00     6691.94    378.39 o 
   5   2   7     1445.70     1586.89     91.45 o 
   6   2   7      615.69      651.45     41.02 o 
   7   2   7      454.17      495.29     36.26 o 
   8   2   7     1419.69     1394.99     94.32 o 
 -10   3   7      130.88      142.24     11.75 o 
  -9   3   7     1574.80     1617.48     34.51 o 
  -8   3   7     1077.02     1040.55     11.80 o 
  -7   3   7     3265.67     3091.53     36.06 o 
  -6   3   7     4033.47     3894.83     87.21 o 
  -5   3   7     1150.45     1091.62     14.92 o 
  -4   3   7       85.70       85.66      8.83 o 
  -3   3   7      414.64      412.33     15.06 o 
  -2   3   7     1917.43     1880.52     38.12 o 
  -1   3   7     5209.38     4935.74    161.28 o 
   0   3   7     4409.53     4508.75    132.29 o 
   1   3   7     6033.89     5911.15    189.49 o 
   2   3   7     1669.59     1689.36     88.05 o 
   3   3   7       11.38       28.03      8.25 o 
   4   3   7      967.69     1040.46     53.14 o 
   5   3   7     2309.44     2595.77    151.28 o 
   6   3   7     3086.66     3276.61    219.10 o 
   7   3   7     3455.16     3753.89    483.52 o 
   8   3   7      890.21      863.92     27.49 o 
  -9   4   7      210.73      229.93     11.85 o 
  -8   4   7       27.50       28.87     10.49 o 
  -7   4   7       35.93       37.19     13.12 o 
  -6   4   7       18.54       29.36     10.14 o 
  -5   4   7        7.22       13.47      9.08 o 
  -4   4   7      681.48      645.61      9.46 o 
  -3   4   7      869.53      862.52     12.74 o 
  -2   4   7      536.40      520.71     16.85 o 
  -1   4   7      264.77      261.58     12.36 o 
   0   4   7        2.44        7.17      7.85 o 
   1   4   7      378.88      368.32     16.07 o 
   2   4   7      527.25      530.33     18.25 o 
   3   4   7      354.55      388.35     20.49 o 
   4   4   7      307.75      338.20     13.08 o 
   5   4   7      151.16      172.34     15.27 o 
   6   4   7       14.03       19.40     14.86 o 
   7   4   7       45.39       56.91     16.40 o 
   8   4   7      119.69      125.55     24.86 o 
  -9   5   7      262.36      288.32     15.05 o 
  -8   5   7      240.66      243.69     12.41 o 
  -7   5   7      950.66      942.92     20.28 o 
  -6   5   7      449.76      452.53     28.44 o 
  -5   5   7      145.25      169.21     10.47 o 
  -4   5   7       12.66       33.18     10.09 o 
  -3   5   7        0.84        8.27      9.85 o 
  -2   5   7      705.42      727.20     11.36 o 
  -1   5   7     1271.36     1192.65     37.85 o 
   0   5   7      274.65      325.48     22.15 o 
   1   5   7      775.99      781.22     21.97 o 
   2   5   7      152.06      170.79     10.57 o 
   3   5   7       52.92       55.09     11.30 o 
   4   5   7       89.25      104.51     10.53 o 
   5   5   7      332.81      361.57     30.18 o 
   6   5   7      576.30      634.17     72.31 o 
   7   5   7      538.34      585.00     74.53 o 
  -9   6   7     1442.24     1385.37     50.77 o 
  -8   6   7      586.38      615.37     13.49 o 
  -7   6   7       51.63       48.14     10.67 o 
  -6   6   7      259.77      255.61     11.39 o 
  -5   6   7     2064.28     2088.71     36.77 o 
  -4   6   7     4260.56     4250.79     58.52 o 
  -3   6   7     3813.74     3848.98    108.37 o 
  -2   6   7     2705.43     2762.13     68.53 o 
  -1   6   7      622.54      626.12     29.39 o 
   0   6   7        0.28       21.19     10.29 o 
   1   6   7     1657.38     1698.87     58.85 o 
   2   6   7     3255.19     3415.65    111.77 o 
   3   6   7     2537.71     2755.65    137.26 o 
   4   6   7     2788.13     2982.83    169.64 o 
   5   6   7      599.85      705.43     50.29 o 
   6   6   7      302.06      330.58     30.77 o 
   7   6   7      240.26      303.37     44.47 o 
  -8   7   7     1316.13     1282.95     45.32 o 
  -7   7   7     3440.82     3398.97     55.77 o 
  -6   7   7     4753.35     4631.37     76.79 o 
  -5   7   7     1298.49     1282.93     52.88 o 
  -4   7   7      213.90      221.20     11.36 o 
  -3   7   7      588.71      582.02     11.42 o 
  -2   7   7     1550.68     1590.13     40.17 o 
  -1   7   7     4404.32     4484.17    150.16 o 
   0   7   7     4432.57     4641.57    185.27 o 
   1   7   7     5269.20     5306.99    217.68 o 
   2   7   7     1579.27     1599.95     59.70 o 
   3   7   7        1.47       12.60     10.58 o 
   4   7   7      710.98      793.07     59.26 o 
   5   7   7     2245.01     2532.43    268.66 o 
   6   7   7     2924.96     3182.42    380.61 o 
  -7   8   7        7.79       20.42     12.26 o 
  -6   8   7      503.08      478.10     12.11 o 
  -5   8   7      489.70      530.54     26.06 o 
  -4   8   7     2208.17     2176.09     71.38 o 
  -3   8   7     1652.86     1699.77     51.57 o 
  -2   8   7      625.31      661.78     11.95 o 
  -1   8   7      293.91      295.86     13.66 o 
   0   8   7        8.98       20.88     11.08 o 
   1   8   7      758.67      771.66     33.52 o 
   2   8   7     1721.97     1812.56     71.78 o 
   3   8   7     1852.02     2017.99     79.17 o 
   4   8   7     1873.29     2030.70    219.66 o 
   5   8   7      796.12      862.57     23.48 o 
   6   8   7        0.55       -6.06     15.88 o 
  -7   9   7      163.46      171.45     14.23 o 
  -6   9   7        4.43       13.87     12.32 o 
  -5   9   7       46.30       51.90     11.23 o 
  -4   9   7       54.50       70.50     10.82 o 
  -3   9   7        4.03        9.69     10.14 o 
  -2   9   7       96.12       93.30     10.66 o 
  -1   9   7       52.37       71.20     12.10 o 
   0   9   7       50.12       59.01     11.97 o 
   1   9   7       12.89       33.43     10.75 o 
   2   9   7        8.00       15.78     13.13 o 
   3   9   7       26.11       27.28     14.04 o 
   4   9   7       17.49       26.59     13.16 o 
   5   9   7        5.26       16.47     17.11 o 
  -6  10   7      344.73      349.52     13.95 o 
  -5  10   7      983.79      980.67     30.28 o 
  -4  10   7     1699.98     1709.57     48.57 o 
  -3  10   7     1474.05     1550.18     79.56 o 
  -2  10   7     1058.92     1130.64     63.09 o 
  -1  10   7      107.08      128.80     15.94 o 
   0  10   7       19.36       20.33     12.53 o 
   1  10   7      576.77      589.51     22.32 o 
   2  10   7     1000.42     1060.55     35.02 o 
   3  10   7     1522.50     1610.22    177.18 o 
   4  10   7     1656.07     1749.26    156.26 o 
  -4  11   7      389.03      401.40     27.12 o 
  -3  11   7      349.51      356.85     17.58 o 
  -2  11   7     1038.46     1075.59     31.15 o 
  -1  11   7     2869.01     2952.86    167.56 o 
   0  11   7     2736.49     2877.05    149.58 o 
   1  11   7     2356.46     2462.97     88.53 o 
   2  11   7      489.97      519.28     20.93 o 
  -8   0   8     5020.16     4875.94     57.94 o 
  -7   0   8     3163.82     3076.04     26.92 o 
  -6   0   8     2151.17     2071.99     35.66 o 
  -5   0   8      466.43      440.51     30.79 o 
  -4   0   8      322.31      355.66     15.33 o 
  -3   0   8     1946.37     1888.22     34.84 o 
  -2   0   8     6094.40     5993.99    216.83 o 
  -1   0   8     4814.83     4900.69    201.59 o 
   0   0   8     4962.62     4953.04    357.09 o 
   1   0   8     1918.28     1871.94     82.19 o 
   2   0   8       11.93       12.66     13.56 o 
   3   0   8      828.53      875.35     99.55 o 
   4   0   8     2025.10     2233.99    234.55 o 
   5   0   8     1554.93     1681.89    214.06 o 
   6   0   8     3864.12     4185.35    490.96 o 
  -7   1   8      699.08      627.16     12.31 o 
  -6   1   8     1229.98     1228.14     12.32 o 
  -5   1   8     3262.26     3146.91     62.93 o 
  -4   1   8     1994.89     1947.36     49.87 o 
  -3   1   8     1640.99     1597.00     19.12 o 
  -2   1   8       99.66      107.99      9.82 o 
  -1   1   8      154.77      158.54      9.90 o 
   0   1   8     1190.92     1194.68     49.44 o 
   1   1   8     1582.37     1659.24     66.68 o 
   2   1   8     2066.90     2209.95    107.52 o 
   3   1   8     1909.75     1964.53     93.91 o 
   4   1   8      663.76      682.18     30.10 o 
   5   1   8      220.82      237.02     19.00 o 
   6   1   8      105.98      139.57     16.19 o 
  -7   2   8      183.61      186.95     11.22 o 
  -6   2   8       94.58      108.18      8.63 o 
  -5   2   8       29.07       28.05      8.17 o 
  -4   2   8        7.33       10.04     10.16 o 
  -3   2   8      101.50      110.02      8.91 o 
  -2   2   8      180.74      190.91      9.30 o 
  -1   2   8       93.27      109.80      9.13 o 
   0   2   8       30.93       34.05     10.02 o 
   1   2   8        7.31       12.14      9.77 o 
   2   2   8       24.08       42.04     10.54 o 
   3   2   8       47.10       51.03     10.99 o 
   4   2   8       96.54      113.53     11.45 o 
   5   2   8      306.36      339.33     23.38 o 
  -7   3   8      169.61      169.84     13.06 o 
  -6   3   8      382.09      384.98     11.40 o 
  -5   3   8     1384.10     1385.87     29.26 o 
  -4   3   8      652.49      650.85     11.29 o 
  -3   3   8     1174.19     1144.57     36.96 o 
  -2   3   8       98.14      108.61     10.10 o 
  -1   3   8       87.45       92.97     10.19 o 
   0   3   8      396.44      390.28     16.90 o 
   1   3   8      746.80      785.10     33.85 o 
   2   3   8     1260.49     1345.57     67.28 o 
   3   3   8     1437.92     1507.29     91.46 o 
   4   3   8      586.71      617.01     34.19 o 
   5   3   8      207.86      237.87     13.04 o 
  -7   4   8     2307.53     2329.60     22.97 o 
  -6   4   8     1302.80     1308.27     35.19 o 
  -5   4   8      148.81      171.07     11.55 o 
  -4   4   8      601.32      636.10     14.50 o 
  -3   4   8     1779.85     1728.76     42.18 o 
  -2   4   8     4188.97     4104.75    107.01 o 
  -1   4   8     2597.77     2693.98     81.35 o 
   0   4   8     2460.84     2475.64     95.05 o 
   1   4   8      795.10      803.68     26.34 o 
   2   4   8        0.17       14.56     10.59 o 
   3   4   8      724.46      773.64     35.63 o 
   4   4   8     1938.19     2171.95    158.12 o 
   5   4   8     1755.53     1889.45    133.91 o 
  -6   5   8     1626.74     1633.83     14.72 o 
  -5   5   8     4168.54     4253.71     45.89 o 
  -4   5   8     3895.03     4022.44     27.27 o 
  -3   5   8     2944.56     2867.18     69.79 o 
  -2   5   8      830.84      833.62     26.32 o 
  -1   5   8        7.43       20.28     10.89 o 
   0   5   8     1445.66     1488.50     48.55 o 
   1   5   8     2519.85     2783.94     80.01 o 
   2   5   8     3645.50     4074.27    162.60 o 
   3   5   8     2612.60     2801.67    186.15 o 
   4   5   8      876.15      948.97     55.42 o 
  -6   6   8      164.20      173.90     15.05 o 
  -5   6   8       11.83       23.10     11.82 o 
  -4   6   8      104.96      121.78     12.54 o 
  -3   6   8      560.73      556.41     11.69 o 
  -2   6   8     1113.94     1125.71     19.73 o 
  -1   6   8      794.58      839.57     17.51 o 
   0   6   8      301.03      315.20     11.87 o 
   1   6   8       19.88       25.03     13.42 o 
   2   6   8       59.11       76.09     14.05 o 
   3   6   8      216.55      252.64     15.15 o 
   4   6   8      152.51      170.38     15.57 o 
  -5   7   8      127.63      136.23     15.66 o 
  -4   7   8        5.98       18.44     10.60 o 
  -3   7   8      365.45      385.59     12.72 o 
  -2   7   8       92.31       99.38     12.84 o 
  -1   7   8        2.79        4.73     11.16 o 
   0   7   8       10.43        0.17     12.92 o 
   1   7   8       63.56       76.50     13.36 o 
   2   7   8      183.22      206.34     14.72 o 
   3   7   8       59.48       60.61     14.93 o 
  -3   8   8      725.37      736.97     23.81 o 
  -2   8   8     2202.16     2237.85     42.60 o 
  -1   8   8     1761.59     1823.84     69.56 o 
   0   8   8     1775.68     1822.01     51.12 o 
   1   8   8      575.18      569.85     20.98 o 
  -2   1   9     1743.10     1671.16     20.17 o 
  -1   1   9     1092.97     1061.87     31.30 o 
   0   1   9      528.86      522.90     27.43 o 
                                                 
